# Supplementary material for: A comparative multidimensional LC-MS proteomic analysis reveals mechanisms for furan aldehyde detoxification in Thermoanaerobacter pseudethanolicus 39E
Source: Biotechnol Biofuels. 2014 Dec 3;7:165. doi: 10.1186/s13068-014-0165-z (PMC4265447; doi:10.1186/s13068-014-0165-z)
Supplement: Additional file 1: Table S1. — Description of data. Proteomics data file for 225 proteins that were differentially regulated in response to a 15 mM furfural treatment. Color-coded hierarchical cluster analysis, cluster number, cluster order, average nSpC per condition, fold change, and P-value are provided for all replicates. The raw output for all detected proteins and statistical analyses are also included. [file 13068_2014_165_MOESM1_ESM.xlsx]

## Sheet: HC Data
Locus	Desc	Ctrl_1	Ctrl_2	Ctrl_3	Furf_1	Furf_2	Furf_3	_rowmean_	_rowstd_	Cluster	Cluster Order		avg C nSpC	avg F nSpC	F/C	ANOVA p-value
Teth39_1721	chaperonin GroEL	-1.56457	-0.49984	-0.43439	0.977442	0.739422	0.781945	10.0274	0.458695	1	1		811.282	1360.78	1.67732	0.00622103
Teth39_1433	ribosomal protein L27	-1.39683	-0.63073	-0.49258	1.26336	0.734666	0.522117	8.59161	0.371079	1	2		312.403	480.378	1.53769	0.00705838
Teth39_0579	AMP-dependent synthetase and ligase	-1.46636	-0.72576	-0.11293	1.35022	0.602606	0.352235	4.72604	0.217285	1	3		23.6551	29.7736	1.25866	0.0470736
Teth39_0921	protein of unknown function DUF324	-1.2657	-0.82475	-0.09762	1.57309	0.456761	0.158221	1.43339	0.520854	1	4		2.10758	3.60348	1.70977	0.0326601
Teth39_0225	acetylglutamate kinase	-1.27337	-0.55755	-0.5577	1.46914	0.163487	0.755993	4.10398	0.806449	1	5		11.2068	28.0572	2.50359	0.0097798
Teth39_1449	penicillin-binding protein, transpeptidase	-1.48489	-0.06888	-0.68693	1.2579	0.135551	0.847238	2.43513	0.351076	1	6		4.55398	6.52696	1.43324	0.0334687
Teth39_1036	aspartyl-tRNA synthetase	-0.64223	-0.63045	-1.2285	1.22818	1.06203	0.210972	6.37927	0.466154	1	7		63.8388	110.077	1.7243	0.00599153
Teth39_0875	amidohydrolase	-0.97695	-0.23258	-1.28657	0.806867	1.20409	0.485138	3.33539	0.448122	1	8		7.8702	13.1252	1.66771	0.00653087
Teth39_0646	FAD-dependent pyridine nucleotide-disulphide oxidoreductase	-0.699	-0.35516	-1.39949	0.898383	1.2305	0.324768	2.161	1.14324	1	9		2.47358	8.91886	3.60565	0.00543275
Teth39_0998	Vitamin B12 dependent methionine synthase, activation region	-0.68816	-0.02612	-1.47006	1.33159	0.76398	0.088774	2.49949	0.365315	1	10		4.75514	6.85588	1.44178	0.0401766
Teth39_0744	mannose-6-phosphate isomerase, class I	-1.26478	0.111661	-0.99154	1.24307	0.926736	-0.02515	2.39725	0.840101	1	11		3.70047	8.36426	2.26032	0.0343903
Teth39_1033	efflux transporter, RND family, MFP subunit	-1.36054	-0.53114	-0.43371	1.13371	1.18038	0.011289	4.19219	0.745694	1	12		12.5162	28.2928	2.26049	0.0148531
Teth39_0686	RNA methyltransferase, TrmA family	-1.53486	-0.32185	-0.32215	0.852174	1.30778	0.018916	2.29581	0.390702	1	13		4.08027	6.03918	1.48009	0.0392036
Teth39_1713	phosphoribosylformylglycinamidine synthase II	-1.42097	-0.41531	-0.63626	0.994496	1.14039	0.337656	2.26916	0.665339	1	14		3.3593	7.13813	2.12489	0.00563928
Teth39_0666	uncharacterised P-loop ATPase protein UPF0042	-0.89251	-0.498	-0.7188	1.22179	1.32471	-0.43719	4.0686	0.473185	1	15		13.3423	21.8326	1.63635	0.0457189
Teth39_0374	ribosomal protein L3	-1.02433	-0.75913	-0.75942	0.932763	0.243148	1.36696	7.93219	0.410491	6	16		192.025	313.531	1.63276	0.00500867
Teth39_1280	chromosome segregation protein SMC	-1.45864	-0.48301	-0.48318	0.96335	0.278202	1.18328	0.897358	0.65717	6	17		1.31597	2.73206	2.07608	0.00823998
Teth39_1883	cobalt ABC transporter, ATPase subunit	-1.25754	-0.49938	-0.49961	0.600585	0.057316	1.59863	2.70627	0.518478	6	18		5.02037	8.78438	1.74975	0.0243303
Teth39_1628	dTDP-glucose 4,6-dehydratase	-1.19627	-0.45814	-0.78033	0.189246	0.811959	1.43354	6.65	0.285853	6	19		85.6621	118.545	1.38387	0.0181497
Teth39_1018	preprotein translocase, YajC subunit	-1.09455	-0.46692	-0.79767	0.105254	0.681652	1.57224	6.18456	0.409639	6	20		58.3335	92.2897	1.5821	0.0171366
Teth39_1828	cytidine deaminase	-1.07806	-0.5349	-0.77756	-0.00919	1.01589	1.38382	4.40545	0.872528	6	21		13.2058	36.3956	2.75602	0.00943244
Teth39_2226	SAF domain	-0.7485	-0.69354	-1.01762	0.361229	0.505622	1.59281	4.32527	0.453621	6	22		15.5061	26.3454	1.69903	0.00844604
Teth39_0463	hypothetical protein	-0.73656	-0.49494	-1.13285	0.345248	0.388414	1.63068	3.56494	0.720778	6	23		8.05089	18.3866	2.2838	0.0118981
Teth39_1198	aspartate kinase	-1.07428	-0.83293	-0.67133	0.540743	0.611029	1.42678	6.89813	0.240041	6	24		103.419	137.924	1.33364	0.0122482
Teth39_0401	RNA-binding S4 domain protein	-1.20412	-0.8403	-0.61455	0.65086	0.889119	1.119	6.56992	0.325441	6	25		77.9043	116.139	1.49079	0.00274362
Teth39_2127	hypothetical protein	-1.19284	-0.83667	-0.64207	0.675727	0.906877	1.08897	6.54207	0.488445	6	26		69.1354	126.185	1.82518	0.000719265
Teth39_0890	anthranilate phosphoribosyltransferase	-0.91904	-1.07039	-0.69283	0.692488	0.807115	1.18265	3.13741	0.48836	6	27		6.5105	11.9398	1.83393	0.000584728
Teth39_0603	galactokinase	-1.2478	-0.94193	-0.28708	0.291332	1.10574	1.07973	3.53491	0.517334	6	28		8.71168	15.7232	1.80485	0.00655244
Teth39_1323	DNA-directed RNA polymerase, omega subunit	-1.26725	-0.76258	-0.44425	0.206484	1.1614	1.1062	5.02057	0.778905	6	29		21.1394	52.0118	2.46042	0.00512783
Teth39_0141	threonine synthase	-0.8185	-1.32026	-0.19099	0.08714	1.0025	1.24012	5.71767	0.736606	6	30		36.401	80.6467	2.21551	0.0145391
Teth39_2159	transcriptional regulator, LysR family	-0.65486	-1.25218	-0.29077	-0.05909	0.699285	1.55761	2.94011	0.478008	6	31		6.072	10.0201	1.65021	0.0325981
Teth39_2232	Type IV secretory pathway VirB4 components-like protein	-0.51535	-1.35193	-0.49756	0.220725	0.677196	1.46691	1.69586	0.794151	6	32		2.14744	5.20859	2.42549	0.0114888
Teth39_1709	phosphoribosylaminoimidazolecarboxamide formyltransferase/IMP cyclohydrolase	-1.03198	0.159443	-1.34278	0.187768	0.924932	1.10262	4.58877	0.418184	10	33		19.7829	29.9991	1.51642	0.0326523
Teth39_1257	flagellar M-ring protein FliF	-1.20692	0.461167	-1.32675	0.403508	0.748434	0.92056	0.730264	2.38366	10	34		1.32178	5.51226	4.17035	0.0426338
Teth39_0982	3-dehydroquinate synthase	-1.50491	0.189421	-0.80277	0.133318	0.809233	1.17571	5.00503	0.51879	10	35		25.7088	41.8852	1.62921	0.0427727
Teth39_1977	hypothetical protein	-1.48355	0.001285	-0.85879	0.450271	0.756611	1.13417	4.17531	0.581067	10	36		13.6004	24.8976	1.83065	0.0149637
Teth39_0802	peptidase M16 domain protein	-1.21043	-0.1948	-1.0803	0.411837	0.96556	1.10813	4.61534	0.248746	10	37		21.3134	28.312	1.32837	0.0183115
Teth39_0282	copper-translocating P-type ATPase	-1.29877	-0.14634	-1.04772	0.544995	0.971471	0.976365	3.05784	1.42819	10	38		4.15264	19.3197	4.65238	0.00361373
Teth39_0768	ribosomal protein L35	-1.35744	-0.05908	-0.95874	0.337014	1.16722	0.871033	5.99136	0.524995	10	39		48.6548	85.5158	1.7576	0.012977
Teth39_1824	hypothetical protein	-1.31136	0.095745	-1.08154	0.325897	1.14737	0.823883	3.42061	0.480685	10	40		8.4802	13.9068	1.63991	0.0208872
Teth39_0280	Cysteine desulfurase	-1.32773	-0.31194	-0.94816	0.871331	0.923132	0.793367	3.82021	1.6889	10	41		5.81484	38.8506	6.68129	0.00103156
Teth39_0278	heavy metal translocating P-type ATPase	-1.84866	-0.00305	-0.271	0.640133	0.730869	0.751709	2.53742	1.26523	10	42		3.8383	10.8074	2.81568	0.0359709
Teth39_1512	Kojibiose phosphorylase	-1.86072	0.056465	-0.26751	0.684419	0.820531	0.566811	0.180116	1.59059	10	43		0.731661	2.44189	3.33747	0.0432152
Teth39_1084	3-dehydroquinate dehydratase, type II	-1.69813	-0.474	0.042818	0.21177	0.901682	1.01586	4.74507	0.6555	10	44		20.4539	37.489	1.83285	0.0383375
Teth39_0203	hypothetical protein	-1.70023	-0.06744	-0.3623	0.199626	1.15286	0.777484	3.98642	0.414244	10	45		13.186	19.5564	1.48312	0.0452071
Teth39_0371	translation elongation factor G	-0.36365	-0.62144	-1.48392	0.750725	1.20533	0.512955	7.04679	0.204726	4	46		117.914	148.723	1.26129	0.0298327
Teth39_0119	cysteine desulfurase, SufS subfamily	-0.51663	-0.61902	-1.44346	0.948147	0.952098	0.678865	6.32794	0.3933	4	47		63.9466	101.612	1.58902	0.00388034
Teth39_0508	ABC-type uncharacterized transport system auxiliary component-like protein	-0.47091	-0.25951	-1.61884	0.977114	0.997624	0.374513	3.05735	0.55204	4	48		6.3233	11.2998	1.78701	0.0146649
Teth39_0228	carbamoyl-phosphate synthase, large subunit	-0.168	-0.59958	-1.63134	0.945945	0.744302	0.70867	0.934693	2.73311	4	49		0.697077	8.87345	12.7295	0.0077981
Teth39_0281	tRNA (5-methylaminomethyl-2-thiouridylate)-methyltransferase	-0.03486	-0.67921	-1.59247	1.01853	0.903427	0.384584	1.84663	2.42332	4	50		1.59637	14.3893	9.01373	0.0144159
Teth39_1833	basic membrane lipoprotein	-0.67744	-0.20241	-1.54937	0.708201	1.10244	0.618574	7.71471	0.414275	4	51		168.589	265.547	1.57511	0.0113573
Teth39_0116	FeS assembly ATPase SufC	-0.71544	0.045583	-1.59665	0.51603	1.13833	0.612141	6.98928	0.774858	4	52		90.205	192.765	2.13697	0.0201676
Teth39_1315	radical SAM enzyme, Cfr family	-1.08972	0.144082	-1.37137	0.688516	1.04986	0.578642	3.76811	0.492623	4	53		10.7441	17.7781	1.65468	0.0186328
Teth39_0400	ribosomal protein S11	-0.68373	-0.00221	-1.56693	0.2446	0.983519	1.02475	6.68477	0.323414	4	54		87.829	122.124	1.39048	0.0343436
Teth39_0878	Alcohol dehydrogenase GroES domain protein	-0.47951	-0.26648	-1.63625	0.508962	1.0003	0.872982	3.59895	0.547834	4	55		9.18668	16.4317	1.78865	0.0121157
Teth39_1826	pyrimidine-nucleoside phosphorylase	-0.16479	-0.39644	-1.57099	0.031726	1.3154	0.7851	5.69633	0.642073	4	56		39.1402	73.08	1.86714	0.0381025
Teth39_0385	ribosomal protein L24	-0.1451	-0.42261	-1.67227	0.525578	1.2164	0.497995	7.57457	0.502689	4	57		150.729	248.969	1.65177	0.0266114
Teth39_1629	polysaccharide pyruvyl transferase	-0.26852	-0.26975	-1.68267	0.393296	1.22923	0.598408	4.12804	0.606495	4	58		13.2826	24.1432	1.81765	0.0268453
Teth39_0118	SufBD protein	-0.7902	-0.55817	-1.30576	0.817705	0.963741	0.872687	6.37459	0.901897	4	59		48.6142	144.361	2.96952	0.000364735
Teth39_0279	cysteine synthase A	-0.90333	-0.45095	-1.27904	0.818956	1.02561	0.788758	5.86465	1.05208	4	60		31.6733	110.849	3.49977	0.000519712
Teth39_1598	aldo/keto reductase	-0.97441	-0.54074	-1.16254	0.790884	0.966925	0.919883	3.65037	1.51828	4	61		5.1017	32.2203	6.3156	0.000117434
Teth39_1597	iron-containing alcohol dehydrogenase	-0.75205	-0.60861	-1.28106	0.69534	1.12359	0.822776	4.20338	1.59791	4	62		7.28522	49.8555	6.84338	0.000349327
Teth39_0224	arginine biosynthesis bifunctional protein ArgJ	-0.92538	-0.66741	-1.11298	0.994576	0.799705	0.911486	4.22917	1.52255	4	63		7.37659	48.7554	6.60948	2.92487e-05
Teth39_0223	N-acetyl-gamma-glutamyl-phosphate reductase	-0.72119	-0.50183	-1.38812	0.908927	0.736578	0.965641	3.5645	1.24973	4	64		5.8497	25.2339	4.31371	0.00074367
Teth39_1451	rod shape-determining protein MreC	-0.63094	-0.34127	-1.51757	0.932624	0.554664	1.00249	2.25231	0.322162	4	65		3.98271	5.74002	1.44123	0.0109662
Teth39_1819	putative aconitate hydratase	-0.68911	-0.87225	-1.11209	0.603119	1.13684	0.933491	5.23884	0.495215	4	66		27.8589	51.4189	1.84569	0.000670062
Teth39_1660	Glutamate synthase (NADPH)	-0.58958	-0.96537	-1.13114	0.761056	0.895765	1.02926	5.4494	0.477012	4	67		32.5907	58.7876	1.80382	0.00057855
Teth39_1803	phosphoribosylaminoimidazole carboxylase, ATPase subunit	-0.8432	-0.9437	-0.94374	0.7923	0.996534	0.941801	0.630865	2.841	4	68		0.259061	9.42804	36.3931	7.6611e-07
Teth39_0117	FeS assembly protein SufB	-0.72414	-0.57929	-1.31135	0.570718	0.96913	1.07493	5.48151	0.811647	4	69		27.7818	73.4874	2.64516	0.000906471
Teth39_1765	extracellular solute-binding protein, family 3	-0.84943	-0.54027	-1.21949	0.480394	1.1016	1.0272	4.53682	1.27045	4	70		11.114	51.3424	4.6196	0.000766496
Teth39_1559	SNO glutamine amidotransferase	-1.06409	-0.54947	-1.00722	0.471145	0.977745	1.17189	6.07532	0.569156	4	71		47.974	95.8115	1.99716	0.00124806
Teth39_0161	UDP-N-acetylglucosamine pyrophosphorylase	-1.03789	-0.58726	-0.95026	0.308609	1.20573	1.06107	4.66302	0.508432	4	72		18.7654	34.6051	1.8441	0.00265291
Teth39_0402	DNA-directed RNA polymerase, alpha subunit	-0.00148	-1.08601	-1.13153	0.176976	1.48142	0.560623	6.80563	0.329909	9	73		95.1519	133.542	1.40346	0.0383134
Teth39_0741	protein of unknown function DUF34	-0.00588	-0.9614	-1.35422	0.477815	1.31798	0.525706	3.11663	0.469988	9	74		6.85929	11.2511	1.64027	0.0187539
Teth39_0349	prolyl-tRNA synthetase	-0.22056	-1.02388	-1.15659	0.162668	1.24903	0.989338	5.31269	0.355427	9	75		32.8056	48.7165	1.48501	0.0158808
Teth39_0162	ribose-phosphate pyrophosphokinase	-0.1396	-0.966	-1.23701	0.126857	1.26003	0.955717	5.51789	0.434295	9	76		36.5885	58.5505	1.60024	0.0177984
Teth39_1496	glutamine synthetase, type I	-0.16091	-1.02911	-1.28346	0.458303	1.12433	0.890856	5.42264	0.328868	9	77		35.7609	51.8625	1.45026	0.0117094
Teth39_1016	S-adenosylmethionine--tRNA-ribosyltransferase- isomerase	-0.28117	-1.00908	-1.22788	0.495824	1.23952	0.782788	4.93869	0.542873	9	78		22.6299	42.3423	1.87107	0.00440542
Teth39_1827	phosphopentomutase	-0.38229	-0.80427	-1.28676	0.303913	1.31459	0.854822	5.73091	0.375635	9	79		43.0481	66.2067	1.53797	0.00963028
Teth39_0983	Prephenate dehydratase	-0.63689	-0.71439	-1.19647	0.306224	1.27324	0.968276	3.59888	0.953765	9	80		7.00053	21.977	3.13933	0.00218031
Teth39_1203	Polyribonucleotide nucleotidyltransferase	-0.32458	-1.11378	-1.04496	0.269248	1.24608	0.967995	5.55668	0.208292	9	81		41.8221	53.1356	1.27051	0.0271625
Teth39_1832	ABC transporter related	-0.51722	-0.96094	-1.04169	0.214829	1.2555	1.04953	4.59282	0.643479	9	82		16.6808	35.7799	2.14498	0.00374293
Teth39_0231	calcium-translocating P-type ATPase, PMCA-type	-0.51746	-1.11849	-0.9776	0.477522	1.15787	0.978163	2.77082	0.865259	9	83		4.09693	11.6756	2.84985	0.000878509
Teth39_1474	DNA polymerase I	-0.44467	-1.29479	-0.70079	0.208817	1.34091	0.890529	3.09174	0.531929	9	84		6.36973	11.6745	1.83281	0.0084193
Teth39_1699	phosphotransferase system, lactose/cellobiose-specific IIB subunit	-0.44481	-1.00347	-1.11816	0.42532	0.88104	1.26008	7.55306	0.511091	9	85		139.471	256.136	1.83648	0.00290916
Teth39_1820	homocitrate synthase	-0.4046	-1.33467	-0.8128	0.507367	0.869894	1.17481	5.39084	0.611012	9	86		29.6424	60.5557	2.04287	0.00278909
Teth39_1686	oligopeptide/dipeptide ABC transporter, ATPase subunit	-0.05602	-1.15553	-0.89317	-0.23526	0.981912	1.35807	5.44103	0.424615	9	87		35.6833	54.4416	1.52569	0.0487104
Teth39_1000	SpoIID/LytB domain	-0.47151	-1.01061	-0.92795	0.005334	1.15852	1.24621	3.97294	0.625798	9	88		11.1424	22.8852	2.05388	0.00937836
Teth39_0679	Phosphotransferase system, phosphocarrier protein HPr	-0.50663	-1.01372	-0.63825	-0.35565	1.15427	1.35997	6.91587	0.56306	9	89		91.5014	166.623	1.82098	0.0357153
Teth39_1530	valyl-tRNA synthetase	-0.4413	-0.74254	-1.32244	0.444551	0.729184	1.33255	4.44395	0.324171	9	90		18.1003	26.3515	1.45586	0.00977334
Teth39_0775	MutS2 family protein	-0.37156	-0.64588	-1.46214	0.494963	0.777181	1.20744	2.65819	0.630732	9	91		4.48548	9.13519	2.03661	0.00549314
Teth39_1729	ferredoxin-dependent glutamate synthase	0.034518	-0.47375	-1.75506	0.492974	0.894728	0.806584	4.85108	0.501147	9	92		23.1265	37.2764	1.61185	0.0323632
Teth39_0689	2-isopropylmalate synthase/homocitrate synthase family protein	-0.01436	-0.61367	-1.59014	0.281463	0.703778	1.23293	4.84824	0.421496	9	93		23.6208	35.9832	1.52337	0.0321233
Teth39_1938	5'-nucleotidase., 2',3'-cyclic-nucleotide 2'-phosphodiesterase	-0.18893	-0.95921	-1.35135	0.573637	0.831492	1.09436	3.86315	0.53344	9	94		10.8687	19.8635	1.82758	0.00528821
Teth39_1023	protein-export membrane protein SecD	0.030257	-1.14297	-1.29307	0.578059	0.823769	1.00395	4.27204	0.539967	9	95		14.6813	26.1388	1.78042	0.0105341
Teth39_0611	Beta-galactosidase	-0.09285	-0.97886	-1.30146	0.256628	0.928502	1.18804	2.01979	0.769333	9	96		2.76379	6.3149	2.28487	0.0109997
Teth39_1218	1-deoxy-D-xylulose 5-phosphate reductoisomerase	0.307325	-1.00307	-1.47904	0.434461	0.936231	0.804091	3.58759	0.652505	9	97		9.20338	16.7623	1.82132	0.0320204
Teth39_1279	signal recognition particle-docking protein FtsY	-0.82699	-0.13143	-1.15076	-0.29235	1.14876	1.25277	5.58703	0.404307	9	98		39.7579	59.6331	1.4999	0.0491662
Teth39_0570	excinuclease ABC, A subunit	-0.87343	-0.21421	-1.00228	-0.31206	1.52078	0.881201	3.22089	0.5197	9	99		7.31203	12.4215	1.69877	0.0472729
Teth39_1810	aspartate 1-decarboxylase	-1.25265	-0.13497	-0.75557	-0.21748	1.24386	1.11681	4.31038	1.22393	9	100		11.6669	41.5551	3.5618	0.0331836
Teth39_1720	response regulator receiver protein	-0.63173	-0.65539	-0.83538	-0.42349	1.43597	1.11002	3.65073	0.477053	9	101		9.94426	16.4136	1.65056	0.0434837
Teth39_1944	glycoside hydrolase, family 4	-0.42172	-0.5283	-1.23457	-0.21348	1.42029	0.977792	2.22141	0.351405	9	102		3.92031	5.64527	1.44	0.0412783
Teth39_0316	Shikimate/quinate 5-dehydrogenase	-0.75059	-0.74847	-0.74877	0.066116	1.7733	0.408408	4.98758	0.383367	9	103		25.998	39.4911	1.519	0.0303381
Teth39_1173	RNA modification enzyme, MiaB family	-0.45514	-0.85695	-1.07005	0.244756	1.60225	0.535141	4.4203	0.220164	9	104		18.9822	24.2671	1.27842	0.0355464
Teth39_1392	chaperone protein DnaJ	-0.78815	-0.8445	-0.84468	0.164123	1.50998	0.803232	2.77272	0.664569	9	105		4.672	10.3218	2.20928	0.00541801
Teth39_0559	diaminopimelate decarboxylase	-1.05683	-0.60585	-0.92753	0.584575	1.39187	0.613761	4.47409	0.771209	9	106		14.0816	36.0007	2.55657	0.00139924
Teth39_1028	(p)ppGpp synthetase I, SpoT/RelA	-0.78155	-0.7135	-1.11478	0.592542	1.3633	0.653981	2.28205	0.36635	9	107		3.90348	6.09046	1.56026	0.00333124
Teth39_1393	chaperone protein DnaK	-0.69702	-0.96196	-0.97483	1.33565	0.571788	0.726372	7.40193	0.41262	3	108		131.658	218.382	1.65871	0.00193072
Teth39_0229	Argininosuccinate synthase	-0.8268	-1.03129	-0.78209	1.29225	0.496704	0.851216	3.77601	1.39625	3	109		5.87666	33.7408	5.74149	0.000381905
Teth39_0144	Alanine--glyoxylate transaminase	-0.70349	-1.18293	-0.8037	1.07461	0.816364	0.799144	7.47974	0.457686	3	110		134.586	237.423	1.76409	0.000604363
Teth39_0019	dihydroxy-acid dehydratase	-0.75504	-0.86944	-0.86976	1.45556	0.159173	0.879502	5.33998	0.365213	3	111		32.8194	50.4408	1.53692	0.00871094
Teth39_1666	glutamine synthetase, catalytic region	-0.47428	-1.05577	-1.00671	1.29951	0.308128	0.929119	4.85273	0.653478	3	112		19.8446	43.0967	2.1717	0.00310856
Teth39_0329	ribonucleoside-diphosphate reductase, adenosylcobalamin-dependent	-0.47428	-1.2057	-0.88922	0.813573	0.473096	1.28254	5.1671	0.362906	3	113		29.049	44.723	1.53957	0.00495725
Teth39_0096	uncharacterised conserved protein UCP033563	-0.63629	-1.27289	-0.62322	0.875336	0.355606	1.30146	4.49659	0.448509	3	114		17.439	29.5595	1.69502	0.00482605
Teth39_2137	methionyl-tRNA synthetase	-0.34445	-1.19744	-0.77346	0.569769	0.1653	1.58028	4.66491	0.506893	3	115		19.4876	34.0245	1.74596	0.0184816
Teth39_0391	ribosomal protein S5	-0.24078	-1.42499	-0.72269	1.07116	0.226152	1.09115	7.00752	0.30432	3	116		109.346	152.738	1.39683	0.0206621
Teth39_0365	ribosomal protein L7/L12	-0.23096	-1.58494	-0.46044	1.02934	0.18442	1.06258	7.02146	0.677055	3	117		94.331	188.726	2.00068	0.0199178
Teth39_2113	ribosomal protein L31	-0.37654	-0.86776	-0.86796	0.986467	-0.37119	1.49698	5.41142	0.581258	3	118		32.1907	59.2566	1.8408	0.0421715
Teth39_1010	CheW protein	-0.21525	-1.09884	-0.99838	1.39078	0.902673	0.019018	7.32919	0.483004	3	119		125.352	211.85	1.69004	0.0192985
Teth39_0919	hypothetical protein	0.045985	-1.38566	-0.88718	1.25757	0.830701	0.138587	1.79953	1.03331	3	120		2.24395	6.24119	2.78134	0.0232831
Teth39_0140	Homoserine dehydrogenase	-0.30259	-1.08427	-0.96381	1.58414	0.365977	0.400557	5.75457	0.396118	3	121		43.7354	67.7882	1.54996	0.0184513
Teth39_1212	NusA antitermination factor	0.2743	-0.98537	-1.47232	0.981194	0.825479	0.376718	5.55093	0.3465	3	122		39.9974	55.9404	1.3986	0.0418953
Teth39_0227	carbamoyl-phosphate synthase, small subunit	0.097921	-1.23436	-1.23441	1.00183	0.717867	0.651154	0.943622	2.33083	3	123		0.925532	7.11542	7.68793	0.00959655
Teth39_2064	D-isomer specific 2-hydroxyacid dehydrogenase, NAD-binding	0.170914	-1.21598	-1.21604	1.11188	0.816275	0.332952	0.876891	2.23904	3	124		0.983551	6.63689	6.74789	0.0185951
Teth39_0516	Histidinol dehydrogenase	0.107688	-0.88846	-1.4726	1.11736	0.306543	0.829465	4.78728	0.415144	3	125		22.6471	34.4339	1.52045	0.0280095
Teth39_0226	acetylornithine and succinylornithine aminotransferase	0.276014	-0.7337	-1.65054	1.04509	0.487581	0.575556	3.89247	1.18674	3	126		10.1926	27.035	2.6524	0.0382519
Teth39_1658	FAD-dependent pyridine nucleotide-disulphide oxidoreductase	-0.10445	-1.50375	-0.83578	0.97402	0.724848	0.74511	5.71898	0.487885	3	127		40.7415	69.4306	1.70417	0.00879982
Teth39_0204	aldo/keto reductase	-0.06291	-1.51203	-0.8549	0.854822	0.724615	0.850399	5.19507	0.455732	3	128		28.8657	47.3223	1.6394	0.0102929
Teth39_0715	phosphoribulokinase/uridine kinase	0.187016	-1.70044	-0.66451	0.852206	0.778925	0.546799	3.6875	0.669876	3	129		9.78867	18.0812	1.84715	0.0313894
Teth39_0255	Inorganic diphosphatase	-0.01435	-1.46305	-0.9284	0.591441	0.878687	0.935667	5.09579	0.403884	3	130		27.7113	42.8419	1.54601	0.0134239
Teth39_0343	DNA repair protein RadA	0.299498	-1.54015	-0.89629	0.361081	0.770284	1.00558	3.19753	0.435002	3	131		7.60276	11.4082	1.50053	0.0430294
Teth39_1086	translation elongation factor P	-0.06449	-1.39284	-0.91398	0.581779	1.26946	0.520073	6.89567	0.232233	3	132		105.259	135.432	1.28666	0.0336951
Teth39_2264	H(+)-transporting two-sector ATPase	-0.20613	-1.37552	-0.84357	0.862259	1.22246	0.340504	4.95466	0.222829	3	133		27.4449	35.1888	1.28216	0.0296147
Teth39_0441	thymidylate synthase complementing protein ThyX	-0.05512	-1.30697	-0.84535	0.567744	1.49347	0.146231	4.4305	0.304104	3	134		18.5762	25.3615	1.36526	0.042976
Teth39_1753	RNA binding S1 domain protein	-0.54809	-1.04854	-1.04874	0.866606	1.1786	0.600168	3.00084	0.570538	3	135		5.67318	11.3944	2.00847	0.000830206
Teth39_0496	osmosensitive K+ channel signal transduction histidine kinase, sensor domain	-0.39166	-1.11268	-1.11298	0.950953	1.02952	0.636852	2.67851	0.395997	3	136		5.06105	8.1429	1.60893	0.00257872
Teth39_1111	hypothetical protein	-0.16585	-0.95516	-1.29282	0.932027	1.20037	0.281439	3.84457	0.361736	3	137		11.8251	17.6582	1.49328	0.0144979
Teth39_0189	arginyl-tRNA synthetase	-0.81453	-1.28814	-0.42829	0.654542	1.32865	0.547776	5.47354	0.240497	7	138		38.6693	51.2282	1.32477	0.0157423
Teth39_0120	SUF system FeS assembly protein, NifU family	-0.69862	-1.40016	-0.49001	0.801976	1.08295	0.703865	4.32622	0.834295	7	139		12.4762	33.1854	2.65989	0.00134683
Teth39_1205	riboflavin biosynthesis protein RibF	-1.02283	-1.22719	-0.36493	0.840943	1.01727	0.756728	3.79224	0.596816	7	140		9.77532	19.8892	2.03464	0.0012728
Teth39_0136	NADH:flavin oxidoreductase/NADH oxidase	-0.63003	-1.56423	0.106915	0.747839	1.25645	0.083043	2.12514	0.571176	7	141		3.43297	5.84934	1.70387	0.0463503
Teth39_0307	biotin/lipoyl attachment domain-containing protein	-0.41229	-1.59079	-0.42302	0.484864	0.995066	0.946161	5.66207	1.06294	7	142		30.0434	93.1501	3.10052	0.00692048
Teth39_1940	phosphoenolpyruvate-dependent sugar phosphotransferase system, EIIA 2	-0.6359	-1.60178	-0.04717	0.327471	0.929626	1.02775	3.83955	0.295612	7	143		12.3519	16.7671	1.35744	0.033336
Teth39_2275	ribosomal protein S6	-0.46179	-1.61886	-0.37286	0.926708	0.799906	0.726894	6.0594	0.781809	7	144		44.7174	103.986	2.3254	0.00609721
Teth39_0001	chromosomal replication initiator protein DnaA	-0.20485	-1.85133	-0.03145	0.819962	0.79785	0.46982	3.10197	0.47403	7	145		7.06593	10.8064	1.52936	0.0492392
Teth39_1234	type IV pilus assembly PilZ	0.056369	-1.74137	-0.51912	0.519363	0.787551	0.897207	4.32704	0.300852	7	146		17.4264	23.407	1.34319	0.0439144
Teth39_0214	magnesium-translocating P-type ATPase	-0.12643	-1.75181	-0.33986	0.556955	1.06484	0.596306	1.75215	0.571992	7	147		2.60993	4.53537	1.73773	0.0277476
Teth39_0115	chaperonin Cpn10	-1.17799	-1.20228	0.030726	0.634601	0.474951	1.24	7.83747	0.732939	7	148		160.74	345.441	2.14906	0.0129559
Teth39_1049	tRNA (5-methylaminomethyl-2-thiouridylate)-methyltransferase	-0.8822	-1.55232	0.140874	0.806601	0.877544	0.609501	3.15268	0.747123	7	149		6.39271	13.2356	2.07042	0.0176859
Teth39_0720	4Fe-4S ferredoxin, iron-sulfur binding domain protein	-1.22464	-1.34243	0.502991	0.624798	0.622117	0.817159	3.84203	2.42392	7	150		12.241	46.1188	3.76757	0.0439685
Teth39_0880	ABC transporter related	-1.4666	-0.93651	0.032678	0.703027	1.04175	0.625659	5.12581	0.224722	7	151		31.0184	39.5045	1.27358	0.0357551
Teth39_1030	beta-lactamase domain protein	-1.30088	-1.08465	0.021382	0.661955	1.20029	0.501909	4.0613	0.511438	7	152		12.9045	22.2013	1.72043	0.0140855
Teth39_0218	Alcohol dehydrogenase, zinc-binding domain protein	0.875371	0.580436	1.14986	-0.50308	-1.28699	-0.8156	9.76349	0.496087	2	153		1175.43	648.685	0.55187	0.00191632
Teth39_1457	NADH dehydrogenase (quinone)	0.747388	0.764604	1.08707	-0.55402	-1.39469	-0.65035	7.60462	0.57252	2	154		275.028	139.495	0.507202	0.00168865
Teth39_2157	SirA family protein	0.852161	0.974667	0.865309	-0.64541	-1.20224	-0.84449	7.61478	1.82272	2	155		610.554	65.6929	0.107596	5.6209e-05
Teth39_0177	transcriptional regulator, GntR family	0.873233	0.925337	0.925093	-0.83873	-1.09324	-0.79169	3.25401	0.47844	2	156		12.8922	7.0666	0.548131	0.000231712
Teth39_1261	GTP-sensing transcriptional pleiotropic repressor CodY	0.889149	0.386567	1.2512	-0.62358	-1.33526	-0.56808	5.20226	0.405569	2	157		46.8828	29.1908	0.622633	0.00583183
Teth39_2284	parB-like partition protein	1.14651	0.25636	1.11438	-0.81254	-1.21617	-0.48854	4.78836	0.264535	2	158		32.3203	23.7282	0.734158	0.013655
Teth39_0206	iron-containing alcohol dehydrogenase	1.07219	0.800177	0.854499	-0.91955	-0.92815	-0.87916	7.94757	0.365208	2	159		310.87	196.125	0.630892	0.000695625
Teth39_0216	glutamate synthase (NADPH), homotetrameric	1.06224	0.801256	0.864614	-0.88577	-0.9353	-0.90703	7.26387	0.894818	2	160		270.795	87.4427	0.322911	1.61536e-05
Teth39_0252	YabP family protein	1.07961	0.823143	0.8231	-0.93354	-0.86716	-0.92515	2.54157	2.68159	2	161		32.3617	1.07716	0.033285	2.22255e-06
Teth39_1459	histidine kinase	1.17294	0.808956	0.724621	-0.9288	-0.85789	-0.91983	1.48481	2.51051	2	162		14.2873	0.583213	0.0408202	1.99026e-05
Teth39_0175	Peptidoglycan-binding LysM	1.11681	0.598299	0.982986	-0.92092	-0.86351	-0.91366	0.519758	3.10075	2	163		10.9513	0.207798	0.0189747	3.32085e-05
Teth39_0842	hypothetical protein	1.06061	0.617627	1.02625	-0.92513	-0.86219	-0.91717	0.3265	2.82782	2	164		7.8691	0.214556	0.0272656	2.21422e-05
Teth39_1446	cell division topological specificity factor MinE	1.49013	-0.07518	0.891564	-0.41665	-0.84595	-1.04392	3.80736	0.785453	2	165		22.5657	9.30741	0.412458	0.0162749
Teth39_0220	iron-containing alcohol dehydrogenase	0.253566	0.905446	1.20343	-0.84012	-1.39484	-0.12748	9.09562	0.216626	2	166		616.838	487.556	0.790412	0.0391829
Teth39_0753	putative GAF sensor protein	0.221647	0.660071	1.22631	0.058413	-1.6582	-0.50824	7.10923	0.561357	2	167		183.832	108.986	0.592858	0.0432658
Teth39_1790	Methionine adenosyltransferase	1.00666	0.584274	0.936467	-0.24175	-1.36391	-0.92174	8.16451	0.218029	2	168		326.006	253.24	0.776794	0.020261
Teth39_0217	oxidoreductase FAD/NAD(P)-binding domain protein	0.935478	0.492901	1.08234	-0.20018	-1.1318	-1.17874	8.019	0.798745	2	169		416.155	168.62	0.405187	0.00358653
Teth39_1357	metal dependent phosphohydrolase	1.03266	0.676714	0.845332	-0.23687	-1.06199	-1.25584	4.42875	0.802146	2	170		34.6925	13.842	0.398991	0.00219082
Teth39_0958	intracellular protease, PfpI family	0.766947	0.812325	0.982011	-0.22179	-1.19957	-1.13992	8.58401	0.25376	2	171		445.986	331.281	0.742805	0.0117195
Teth39_0787	lipoic acid synthetase	0.980016	0.540843	0.619021	0.392851	-1.2334	-1.29933	1.6004	2.35855	2	172		10.2448	2.17656	0.212456	0.0327222
Teth39_2155	FAD-dependent pyridine nucleotide-disulphide oxidoreductase	0.931318	0.901045	0.849323	-0.58293	-0.88023	-1.21852	7.5593	1.19503	2	173		395.654	92.0318	0.232607	0.000120036
Teth39_0333	PTS system, fructose subfamily, IIC subunit	1.02721	0.927861	0.680072	-0.53829	-0.79029	-1.30656	4.64467	0.909742	2	174		43.7068	14.6618	0.335458	0.000557378
Teth39_0743	purine nucleoside phosphorylase	0.953989	0.871835	0.681686	-0.21597	-0.83521	-1.45633	7.25374	0.430654	2	175		195.975	120.277	0.613735	0.00626956
Teth39_0445	thioredoxin reductase	0.687421	1.14187	0.752491	-0.34561	-0.9809	-1.25528	7.56868	0.666564	2	176		283.782	129.596	0.456674	0.00179004
Teth39_1916	oxidoreductase FAD/NAD(P)-binding domain protein	1.10981	0.851772	0.618913	-0.32111	-1.17565	-1.08373	4.90435	0.859791	2	177		50.3603	18.4305	0.365973	0.0014901
Teth39_1917	4Fe-4S ferredoxin, iron-sulfur binding domain protein	1.14143	0.922674	0.574682	-0.52522	-1.11205	-1.00152	3.54499	1.30521	2	178		26.4359	5.41406	0.2048	0.000406934
Teth39_0378	ribosomal protein S19	0.748213	1.2416	0.334401	-0.01331	-0.91413	-1.39677	6.13541	0.555276	2	179		95.6928	53.4835	0.558909	0.0167958
Teth39_1375	histidine triad (HIT) protein	0.380116	1.11679	0.658053	0.323229	-1.2329	-1.24529	5.67585	0.694692	2	180		73.0323	38.6768	0.529584	0.0341944
Teth39_1656	phosphomethylpyrimidine kinase	0.453611	1.20499	0.404204	0.38582	-1.09757	-1.35106	3.47338	0.613419	2	181		15.0663	8.76838	0.581987	0.0495593
Teth39_0160	SpoVG family protein	0.943447	0.385025	0.918826	0.073859	-0.70337	-1.61779	9.92097	0.45264	2	182		1230.19	784.375	0.637607	0.0272409
Teth39_1783	flagellar hook-associated protein 3	1.0551	0.617305	0.72846	-0.36216	-0.40059	-1.63811	3.22857	0.874476	2	183		15.3239	6.11709	0.399186	0.0087675
Teth39_0757	putative cold-shock DNA-binding domain protein	0.640244	0.218657	1.31798	-0.11685	-0.45136	-1.60867	8.1124	1.16503	2	184		532.177	173.175	0.325409	0.0288804
Teth39_0794	hypothetical protein	0.295751	0.4294	1.35597	-0.24887	-0.15817	-1.67408	3.27465	1.96271	2	185		31.0175	5.23146	0.168661	0.0414552
Teth39_1191	recA protein	0.212477	1.65927	0.46269	-0.5972	-0.6217	-1.11554	7.17367	0.338655	2	186		175.275	120.457	0.687249	0.0233034
Teth39_0854	molybdopterin-guanine dinucleotide biosynthesis protein B	0.071784	1.4759	0.654213	-0.22556	-0.54956	-1.42677	5.80892	0.463214	2	187		72.1926	44.8648	0.621459	0.0325613
Teth39_1065	HAD superfamily (subfamily IIIA) phosphatase, TIGR01668	-0.04258	1.23521	1.04133	-0.27323	-0.5381	-1.42263	3.19887	0.758248	2	188		14.1423	6.40731	0.45306	0.0237561
Teth39_1719	GMP synthase, large subunit	0.023647	1.27012	1.1587	-0.67513	-0.82391	-0.95342	6.36851	0.217069	2	189		93.7687	73.073	0.77929	0.0280609
Teth39_1952	Indigoidine synthase A family protein	-0.10026	1.38019	1.06539	-0.54472	-1.02716	-0.77344	3.94122	0.393488	2	190		19.2902	12.4294	0.644338	0.0190716
Teth39_1456	hydrogenase, Fe-only	1.53328	0.568911	0.245132	-0.86278	-1.19996	-0.28458	6.90795	0.594679	8	191		170.206	88.0584	0.517364	0.0142763
Teth39_1661	glutamine amidotransferase, class-II	1.22426	0.483201	0.583561	-0.52673	-1.62152	-0.14277	3.28916	1.34772	8	192		20.9637	5.56019	0.265229	0.0162616
Teth39_1227	protein of unknown function DUF342	0.719031	1.35286	0.290244	-0.47363	-1.47386	-0.41464	2.82842	0.381577	8	193		8.80639	5.81395	0.660196	0.0180289
Teth39_0221	hydrogenase with PAS/PAC sensor	1.24155	0.885225	0.362821	-1.39254	-0.58279	-0.51427	3.3874	0.674083	8	194		15.6379	7.2194	0.461661	0.00482356
Teth39_1216	1-hydroxy-2-methyl-2-(E)-butenyl 4-diphosphate synthase	1.55888	0.743609	0.090694	-1.04038	-0.75152	-0.60129	2.84409	0.616223	8	195		10.4345	5.12244	0.490916	0.0105855
Teth39_0466	thiamine pyrophosphate enzyme domain protein TPP-binding	1.17153	1.35445	-0.40565	-1.0009	-0.55409	-0.56534	4.11581	0.764439	8	196		27.2578	11.9924	0.439963	0.0384488
Teth39_1247	flagellar FlbD family protein	1.23166	1.22099	-0.03877	-0.7383	-0.98241	-0.69317	4.92625	0.498809	8	197		40.9742	23.0433	0.562384	0.010578
Teth39_1109	sporulation transcriptional activator Spo0A	1.43782	0.597381	0.427103	-0.48086	-0.67521	-1.30623	4.91719	0.710501	8	198		46.393	20.4636	0.441094	0.00592577
Teth39_0122	CRISPR-associated protein, TM1802 family	1.04405	1.10093	0.345554	-0.67666	-0.41932	-1.39456	3.6774	0.408936	8	199		16.2635	10.1793	0.6259	0.00762908
Teth39_1772	flagellar protein FlaG protein	1.33055	0.952106	0.098118	-0.65456	-0.41863	-1.30759	3.66155	0.754458	8	200		19.8388	8.51299	0.429109	0.0105362
Teth39_0515	ATP phosphoribosyltransferase	1.30128	0.868587	0.399894	-0.89294	-0.53092	-1.1459	4.32548	0.491698	8	201		27.0578	15.0289	0.555436	0.00295745
Teth39_0487	alanine racemase	1.10089	1.31168	-0.28866	-0.45566	-0.39535	-1.27291	3.49227	0.74121	8	202		17.197	7.98018	0.464045	0.0381355
Teth39_1796	two component transcriptional regulator, winged helix family	0.999503	1.28779	0.034885	-0.29791	-0.69291	-1.33135	3.52484	0.713094	8	203		17.4426	8.02234	0.459928	0.0153387
Teth39_0287	pyridoxal phosphate-dependent acyltransferase, putative	0.864831	1.05045	0.15035	-0.30354	-0.02041	-1.74168	2.4797	0.628709	8	204		7.63418	4.3421	0.568771	0.0488023
Teth39_0372	translation elongation factor Tu	1.17797	0.512788	0.69128	-1.44002	-0.05018	-0.89183	7.67037	0.624835	5	205		289.493	148.984	0.514637	0.0112953
Teth39_0394	Nucleoside-triphosphate--adenylate kinase	1.06637	0.406368	1.06364	-1.29362	-0.37573	-0.86703	4.52434	0.316495	5	206		27.7654	19.1816	0.690843	0.0083635
Teth39_1145	Conserved carboxylase region	1.37146	0.49757	0.560446	-0.9437	-0.21227	-1.2735	5.23349	0.326728	5	207		45.3822	31.4779	0.693616	0.0152023
Teth39_0542	dihydroxyacetone kinase, DhaK subunit	1.04615	0.700882	0.700741	-1.22233	-0.03033	-1.19511	3.30229	0.826967	5	208		15.8175	6.52094	0.412262	0.00625079
Teth39_2007	aromatic amino acid beta-eliminating lyase/threonine aldolase	0.912608	0.78792	0.787786	-1.03797	-0.09406	-1.35628	3.14017	0.871045	5	209		14.5562	5.64265	0.387645	0.00429654
Teth39_0029	seryl-tRNA synthetase	1.19084	0.465518	0.734658	-1.55149	-0.60135	-0.23818	6.33175	0.379005	5	210		99.6165	66.007	0.662611	0.015589
Teth39_0884	Cystathionine gamma-lyase	1.07373	0.163462	0.953614	-1.64602	-0.43555	-0.10924	3.87592	0.313669	5	211		17.2728	12.6522	0.73249	0.0442623
Teth39_1911	cysteine desulfurase, SufS subfamily	0.66618	0.887104	1.05126	-0.76609	-0.4792	-1.35925	5.65111	0.273971	5	212		59.2856	42.7161	0.720515	0.00726737
Teth39_1705	amidohydrolase	0.236179	1.19505	0.957163	-1.06295	-0.11882	-1.20662	4.40583	0.325492	5	213		25.4742	17.8201	0.699538	0.0188988
Teth39_0647	periplasmic binding protein	0.849722	1.19141	0.593478	-1.01829	-0.52255	-1.09376	4.83328	0.471749	5	214		38.1131	21.4667	0.563235	0.00142264
Teth39_1347	Uracil phosphoribosyltransferase	0.721251	1.29225	0.514318	-1.23661	-0.34351	-0.9477	5.8673	0.25736	5	215		67.9624	50.3407	0.740714	0.01369
Teth39_0150	transcriptional regulator, DeoR family	0.673752	1.04954	0.646055	-1.24075	0.087934	-1.21653	4.36581	0.929407	5	216		34.5411	13.5021	0.3909	0.0107057
Teth39_0767	translation initiation factor IF-3	0.771443	1.25433	0.245621	-1.1963	0.079773	-1.15487	2.98301	0.543226	5	217		10.641	6.10157	0.573404	0.0222004
Teth39_2262	H+-transporting two-sector ATPase, E subunit	0.078127	1.55733	0.670758	-1.18615	-0.76554	-0.35453	5.45394	0.615631	5	218		62.9574	31.9064	0.506794	0.0176517
Teth39_1292	hypothetical protein	0.657899	1.37834	0.243948	-1.51256	-0.27114	-0.49649	3.38775	0.690033	5	219		15.4452	7.50844	0.486134	0.019417
Teth39_1458	hypothetical protein	0.220164	0.754989	1.51874	-0.84754	-0.79701	-0.84934	8.78847	0.600072	5	220		640.51	312.932	0.488567	0.00502804
Teth39_1288	malonyl CoA-acyl carrier protein transacylase	0.412245	0.982723	1.215	-1.12316	-0.64024	-0.84657	5.53772	0.368596	5	221		58.2294	37.2426	0.639584	0.00327983
Teth39_0493	hypothetical protein	0.000504	0.608975	1.61252	-0.95101	-0.23752	-1.03348	6.94773	0.395726	5	222		153.823	101.245	0.658192	0.0329377
Teth39_0334	PTS system, fructose-specific, IIB subunnit	0.173183	0.903898	1.18506	-1.50165	-0.06048	-0.7	6.52663	1.06016	5	223		168.031	57.9636	0.344958	0.0194829
Teth39_0153	PTS system, fructose subfamily, IIC subunit	0.715669	-0.15144	1.52843	-1.36443	-0.39555	-0.33268	5.2543	0.439636	5	224		48.2425	31.169	0.64609	0.0499357
Teth39_1183	adenylosuccinate lyase	0.356519	0.191042	1.74145	-0.7192	-0.94977	-0.62004	3.87545	0.226979	5	225		16.6502	13.0196	0.781946	0.0463701

## Sheet: To_JMP_99%
Locus	Desc	TPS_Ctrl_1	TPS_Ctrl_2	TPS_Ctrl_3	TPS_Furf_1	TPS_Furf_2	TPS_Furf_3
Teth39_0001	chromosomal replication initiator protein DnaA	3.00487	2.22439	3.08706	3.49066	3.48018	3.32468
Teth39_0002	DNA polymerase III, beta subunit	5.71171	5.59517	5.34711	5.72841	6.20879	5.79509
Teth39_0006	Alpha-glucosidase	4.13307	3.72997	3.50971	4.23165	4.20957	4.25416
Teth39_0010	DNA topoisomerase IV, B subunit	4.77455	4.57255	4.20468	4.68318	4.59452	4.43903
Teth39_0011	DNA gyrase, A subunit	5.3563	5.37199	5.11935	5.06078	5.23878	4.99233
Teth39_0012	NADH:flavin oxidoreductase/NADH oxidase	5.39977	5.48201	5.27889	5.59264	5.47106	5.21205
Teth39_0013	acetolactate synthase, small subunit	4.60015	4.71998	5.35318	5.51979	5.1753	5.74634
Teth39_0014	ketol-acid reductoisomerase	6.74769	7.65571	7.84951	8.15468	7.33888	8.00396
Teth39_0015	pyruvate carboxyltransferase	4.06341	3.12921	4.42767	3.23984	2.20788	3.37486
Teth39_0016	3-isopropylmalate dehydratase, large subunit	6.77135	6.33665	6.66008	7.37711	6.73018	6.79333
Teth39_0017	3-isopropylmalate dehydratase, small subunit	6.02801	4.84926	5.53833	5.41135	5.71311	6.05435
Teth39_0018	3-isopropylmalate dehydrogenase	5.39288	4.68486	4.81277	5.07825	5.01745	5.61903
Teth39_0019	dihydroxy-acid dehydratase	5.06423	5.02245	5.02234	5.87157	5.39812	5.66119
Teth39_0020	acetolactate synthase, large subunit, biosynthetic type	5.3867	5.05767	4.84371	5.57042	5.49315	5.33766
Teth39_0021	riboflavin biosynthesis protein RibD	3.30418	2.06402	2.87164	3.49712	2.35266	2.65684
Teth39_0024	Riboflavin synthase	5.70459	5.53773	5.35575	5.80984	5.00455	5.489
Teth39_0029	seryl-tRNA synthetase	6.78308	6.50818	6.61019	5.74373	6.10383	6.24148
Teth39_0042	hypothetical protein	4.13224	4.39455	5.46883	4.90129	4.43512	3.97985
Teth39_0096	uncharacterised conserved protein UCP033563	4.2112	3.92568	4.21707	4.88918	4.65608	5.0803
Teth39_0103	UDP-N-acetylglucosamine 1-carboxyvinyltransferase	5.53919	5.67299	5.88612	5.7448	5.59264	5.3868
Teth39_0108	tyrosyl-tRNA synthetase	5.44366	5.50608	5.04097	5.2966	5.90111	5.59436
Teth39_0115	chaperonin Cpn10	6.97407	6.95627	7.85999	8.30259	8.18558	8.74631
Teth39_0116	FeS assembly ATPase SufC	6.43492	7.0246	5.75211	7.38913	7.87132	7.4636
Teth39_0117	FeS assembly protein SufB	4.89376	5.01133	4.41716	5.94473	6.2681	6.35398
Teth39_0118	SufBD protein	5.66191	5.87118	5.19693	7.11208	7.24379	7.16166
Teth39_0119	cysteine desulfurase, SufS subfamily	6.12475	6.08448	5.76022	6.70084	6.7024	6.59493
Teth39_0120	SUF system FeS assembly protein, NifU family	3.74336	3.15807	3.9174	4.9953	5.22972	4.91345
Teth39_0121	CRISPR-associated protein Cas6	2.57008	3.22851	2.58421	2.39519	2.19435	2.71747
Teth39_0122	CRISPR-associated protein, TM1802 family	4.10435	4.12761	3.81871	3.40069	3.50593	3.10711
Teth39_0123	CRISPR-associated protein, Csh2 family	6.39996	6.31354	6.89088	6.31899	6.28165	6.3415
Teth39_0124	CRISPR-associated protein Cas5, Hmari subtype	5.59727	5.22247	4.36808	3.98773	4.73776	3.7549
Teth39_0125	CRISPR-associated helicase Cas3	1.68636	1.40084	1.58523	1.69598	1.47787	2.02894
Teth39_0132	peptidase S51, dipeptidase E	3.1706	2.63701	2.63689	1.55384	2.62588	3.01822
Teth39_0136	NADH:flavin oxidoreductase/NADH oxidase	1.76529	1.23169	2.18621	2.55229	2.8428	2.17257
Teth39_0139	ACT domain-containing protein-like protein	4.73951	3.61412	3.06616	3.17691	3.65468	2.82057
Teth39_0140	Homoserine dehydrogenase	5.63471	5.32507	5.37278	6.38207	5.89954	5.91323
Teth39_0141	threonine synthase	5.11476	4.74516	5.57698	5.78186	6.45612	6.63115
Teth39_0142	homoserine kinase	2.82268	3.49905	1.9892	2.09995	3.78769	2.6703
Teth39_0143	protein of unknown function DUF1034	1.47381	-0.238543	-1.43247	-4.14151	-0.249676	-0.105403
Teth39_0144	Alanine--glyoxylate transaminase	7.15777	6.93834	7.1119	7.97158	7.85338	7.8455
Teth39_0145	D-3-phosphoglycerate dehydrogenase	7.55126	7.33866	7.32425	7.89791	7.52923	7.5276
Teth39_0146	histidinol phosphate phosphatase HisJ family	2.75393	3.27615	3.27603	3.38678	3.40123	3.24573
Teth39_0147	CTP synthase	5.02262	4.73709	4.84731	5.17919	4.80968	4.98056
Teth39_0150	transcriptional regulator, DeoR family	4.992	5.34126	4.96626	3.21265	4.44754	3.23516
Teth39_0151	1-phosphofructokinase	5.83287	5.16317	5.43018	4.69488	5.07692	5.14157
Teth39_0152	putative PTS IIA-like nitrogen-regulatory protein PtsN	6.75168	6.52713	6.91698	5.70569	6.59004	6.50272
Teth39_0153	PTS system, fructose subfamily, IIC subunit	5.56894	5.18773	5.92625	4.65445	5.08041	5.10804
Teth39_0155	heat shock protein Hsp20	8.23978	9.07729	9.02419	8.6219	7.84038	8.24806
Teth39_0157	transcriptional regulator, LacI family	3.65476	3.1139	2.15915	2.72958	3.40254	3.71924
Teth39_0158	UDP-N-acetylmuramate--alanine ligase	4.62803	4.00239	3.69845	4.36386	4.0533	3.76243
Teth39_0159	purine operon repressor, PurR	3.698	4.23984	3.66769	3.5231	3.95644	3.80095
Teth39_0160	SpoVG family protein	10.348	10.0952	10.3369	9.9544	9.6026	9.18869
Teth39_0161	UDP-N-acetylglucosamine pyrophosphorylase	4.13532	4.36444	4.17988	4.81993	5.27605	5.2025
Teth39_0162	ribose-phosphate pyrophosphokinase	5.45726	5.09836	4.98066	5.57298	6.06511	5.93295
Teth39_0164	two component transcriptional regulator, winged helix family	2.71508	1.53552	2.42944	2.16134	2.33935	3.11053
Teth39_0166	2-alkenal reductase	3.10597	2.82045	1.73239	2.65088	3.80314	3.64764
Teth39_0167	Aminoacyl-tRNA hydrolase	5.17647	5.67693	5.49236	5.65148	5.96556	5.46995
Teth39_0169	transcription-repair coupling factor	-0.538524	1.1775	0.0698735	0.940068	1.30257	0.502898
Teth39_0170	PpiC-type peptidyl-prolyl cis-trans isomerase	3.06745	2.57032	3.64461	3.24063	2.31112	2.45539
Teth39_0175	Peptidoglycan-binding LysM	3.98269	2.37493	3.56775	-2.33578	-2.15777	-2.31327
Teth39_0177	transcriptional regulator, GntR family	3.6718	3.69672	3.69661	2.85272	2.73096	2.87523
Teth39_0178	Molybdopterin-guanine dinucleotide biosynthesis protein A-like protein	5.43107	5.48328	5.44502	5.25618	5.6946	5.01879
Teth39_0187	D-alanine--D-alanine ligase	5.04082	4.19801	4.06859	4.4273	4.28807	4.75651
Teth39_0189	arginyl-tRNA synthetase	5.27765	5.16375	5.37054	5.63096	5.79308	5.60528
Teth39_0190	DNA mismatch repair protein MutS domain protein	-2.34962	1.83813	2.02252	1.48908	2.12677	1.97127
Teth39_0191	Zn-dependent hydrolase of the beta-lactamase fold-like protein	7.01366	7.03443	6.29084	6.24778	6.88524	6.98182
Teth39_0199	oligopeptide/dipeptide ABC transporter, ATPase subunit	3.81072	3.15736	1.524	-1.70024	3.2991	-1.67773
Teth39_0203	hypothetical protein	3.28211	3.95848	3.83634	4.06911	4.46398	4.30849
Teth39_0204	aldo/keto reductase	5.1664	4.50599	4.80546	5.58464	5.5253	5.58262
Teth39_0206	iron-containing alcohol dehydrogenase	8.33914	8.2398	8.25964	7.61174	7.6086	7.62649
Teth39_0214	magnesium-translocating P-type ATPase	1.67983	0.750129	1.55775	2.07073	2.36123	2.09323
Teth39_0216	glutamate synthase (NADPH), homotetrameric	8.21438	7.98085	8.03754	6.47127	6.42695	6.45224
Teth39_0217	oxidoreductase FAD/NAD(P)-binding domain protein	8.7662	8.4127	8.88351	7.8591	7.11498	7.07748
Teth39_0218	Alcohol dehydrogenase, zinc-binding domain protein	10.1978	10.0514	10.3339	9.51392	9.12503	9.35888
Teth39_0220	iron-containing alcohol dehydrogenase	9.15055	9.29177	9.35632	8.91363	8.79346	9.06801
Teth39_0221	hydrogenase with PAS/PAC sensor	4.22431	3.98411	3.63197	2.44871	2.99455	3.04074
Teth39_0222	protein serine/threonine phosphatase	2.22669	2.8958	2.58523	3.00643	3.03754	2.88204
Teth39_0223	N-acetyl-gamma-glutamyl-phosphate reductase	2.6632	2.93735	1.82972	4.70041	4.48502	4.77129
Teth39_0224	arginine biosynthesis bifunctional protein ArgJ	2.82024	3.21301	2.5346	5.74347	5.44677	5.61696
Teth39_0225	acetylglutamate kinase	3.07707	3.65434	3.65422	5.28877	4.23582	4.71365
Teth39_0226	acetylornithine and succinylornithine aminotransferase	4.22002	3.02176	1.9337	5.13271	4.4711	4.5755
Teth39_0227	carbamoyl-phosphate synthase, small subunit	1.17186	-1.93346	-1.93357	3.27871	2.61684	2.46135
Teth39_0228	carbamoyl-phosphate synthase, large subunit	0.475539	-0.704021	-3.52393	3.52006	2.96895	2.87156
Teth39_0229	Argininosuccinate synthase	2.62159	2.33607	2.68402	5.58031	4.46953	4.96451
Teth39_0231	calcium-translocating P-type ATPase, PMCA-type	2.32309	1.80304	1.92494	3.184	3.77268	3.61719
Teth39_0233	phosphoglycerate mutase 1 family	3.11792	2.28456	2.28444	2.01635	3.12103	2.96554
Teth39_0234	Ferritin, Dps family protein	6.88332	6.92298	7.29691	7.0907	7.2687	7.13174
Teth39_0239	ApbE family lipoprotein	4.26958	4.31595	3.33527	4.16745	4.77233	4.44909
Teth39_0242	desulfoferrodoxin	4.68335	4.04977	4.91244	4.91069	5.20119	5.58186
Teth39_0244	fumarate lyase	1.65898	1.37346	2.62775	2.42804	2.20994	2.05444
Teth39_0245	small GTP-binding protein	4.23575	3.49877	3.40748	3.6094	3.69623	4.08336
Teth39_0248	MazG family protein	1.59034	1.85266	1.60447	2.1749	1.21461	2.82567
Teth39_0249	histone family protein DNA-binding protein	6.93427	6.11485	6.17794	6.84597	6.52724	6.24799
Teth39_0252	YabP family protein	5.43665	4.74891	4.74879	0.0381967	0.216201	0.0607049
Teth39_0255	Inorganic diphosphatase	5.08999	4.50489	4.72083	5.33466	5.45068	5.47369
Teth39_0258	RNA binding S1 domain protein	5.71279	5.35799	5.12754	4.85969	5.14206	4.8822
Teth39_0259	Ppx/GppA phosphatase	3.93025	3.13	3.41008	3.52082	3.25507	3.41003
Teth39_0261	extracellular solute-binding protein, family 1	2.9043	2.27072	2.2706	2.72941	2.90742	3.37101
Teth39_0274	two component transcriptional regulator, winged helix family	3.44932	2.95219	-1.30959	3.06283	3.45244	2.15865
Teth39_0278	heavy metal translocating P-type ATPase	0.198442	2.53356	2.19455	3.34733	3.46214	3.4885
Teth39_0279	cysteine synthase A	4.91427	5.39021	4.51899	6.72626	6.94367	6.69448
Teth39_0280	Cysteine desulfurase	1.57782	3.29338	2.21886	5.2918	5.37928	5.16013
Teth39_0281	tRNA (5-methylaminomethyl-2-thiouridylate)-methyltransferase	1.76215	0.200681	-2.01243	4.31487	4.03593	2.7786
Teth39_0282	copper-translocating P-type ATPase	1.20296	2.84884	1.5615	3.8362	4.44528	4.45227
Teth39_0286	hypothetical protein	7.07731	7.05644	6.9768	6.71005	6.90127	7.02046
Teth39_0287	pyridoxal phosphate-dependent acyltransferase, putative	3.02343	3.14013	2.57423	2.28887	2.46687	1.38469
Teth39_0288	L-threonine 3-dehydrogenase	1.71984	2.361	2.36088	1.02976	2.1018	1.05226
Teth39_0300	hypoxanthine phosphoribosyltransferase	6.86594	6.35146	6.23662	6.46209	6.11362	6.14415
Teth39_0301	ATP-dependent metalloprotease FtsH	5.58721	5.1782	5.5916	5.28883	5.33178	5.51698
Teth39_0303	Formate--tetrahydrofolate ligase	3.2492	3.50631	2.24715	2.6381	3.85814	3.09682
Teth39_0305	carboxyl transferase	6.79394	6.79819	6.71031	6.63629	6.94529	6.82841
Teth39_0307	biotin/lipoyl attachment domain-containing protein	5.22383	3.97116	5.21243	6.17745	6.71976	6.66778
Teth39_0309	putative transcriptional acitvator, Baf family	6.44033	6.24183	6.28334	6.26543	6.53047	6.21904
Teth39_0315	hypothetical protein	4.73297	4.87281	4.09935	4.67674	5.45237	5.00594
Teth39_0316	Shikimate/quinate 5-dehydrogenase	4.69983	4.70064	4.70052	5.01292	5.6674	5.14415
Teth39_0317	transcription elongation factor GreA	5.79542	5.26193	5.26181	5.30329	6.23715	6.31404
Teth39_0318	lysyl-tRNA synthetase	5.47178	5.1407	5.09353	5.52463	5.4749	5.36357
Teth39_0320	dihydropteroate synthase	4.08705	4.47973	2.93862	3.67763	4.54969	4.22751
Teth39_0324	peptidase S9, prolyl oligopeptidase active site domain protein	5.2852	5.03748	5.0742	4.94834	5.01502	4.94926
Teth39_0327	aminotransferase class-III	5.89882	5.73103	5.61318	5.67038	6.20151	5.97301
Teth39_0328	hypothetical protein	4.15466	4.3129	3.86902	4.29022	4.15777	4.16584
Teth39_0329	ribonucleoside-diphosphate reductase, adenosylcobalamin-dependent	4.99498	4.72955	4.8444	5.46235	5.33879	5.63254
Teth39_0330	diguanylate cyclase with GAF sensor	3.15449	1.90181	2.65198	0.358956	2.19044	2.03495
Teth39_0332	putative PTS IIA-like nitrogen-regulatory protein PtsN	4.9447	4.95202	4.86074	3.44734	4.83531	4.27759
Teth39_0333	PTS system, fructose subfamily, IIC subunit	5.57916	5.48878	5.26336	4.15496	3.92572	3.45603
Teth39_0334	PTS system, fructose-specific, IIB subunnit	6.71023	7.48491	7.78299	4.93464	6.46251	5.78451
Teth39_0335	phosphoenolpyruvate-protein phosphotransferase	6.45795	6.66115	6.51318	6.29288	6.01389	6.36354
Teth39_0336	translation elongation factor G	4.03479	4.03203	3.45299	2.9603	4.16593	4.3049
Teth39_0337	Malate dehydrogenase (oxaloacetate-decarboxylating) (NADP(+))	4.25354	4.03122	3.9018	3.53602	4.04851	4.49455
Teth39_0340	UvrB/UvrC protein	4.94769	4.34799	-0.875694	4.67548	4.74913	4.48113
Teth39_0341	ATP:guanido phosphotransferase	5.55599	5.10571	5.20669	5.44207	5.7348	5.80826
Teth39_0342	ATPase AAA-2 domain protein	5.79189	5.49534	5.59156	5.76313	5.89063	5.76565
Teth39_0343	DNA repair protein RadA	3.32782	2.52756	2.80765	3.3546	3.53261	3.63496
Teth39_0344	hypothetical protein	4.26765	2.84384	4.33007	-0.380516	5.02105	4.46333
Teth39_0345	PilT protein domain protein	4.32244	4.22677	4.44624	4.3374	4.32555	4.10078
Teth39_0349	prolyl-tRNA synthetase	5.2343	4.94877	4.90161	5.37051	5.75663	5.66433
Teth39_0351	glutamyl-tRNA synthetase	4.80298	4.69011	4.78446	4.47335	4.7308	4.85543
Teth39_0353	cysteinyl-tRNA synthetase	3.50136	2.90165	2.77951	3.01228	3.91172	3.44014
Teth39_0355	RNA methyltransferase, TrmH family, group 3	2.89303	3.06718	3.69533	3.17781	3.54032	3.20032
Teth39_0358	translation elongation factor Tu	9.61218	9.53048	9.53038	9.76768	9.12311	9.38402
Teth39_0359	ribosomal protein L33	5.47476	4.6414	0.927449	4.75203	5.2298	5.32237
Teth39_0361	NusG antitermination factor	5.58898	5.5731	5.62135	5.82423	5.75984	4.94713
Teth39_0362	ribosomal protein L11	7.08797	6.87862	6.44963	6.34535	6.63487	6.64799
Teth39_0363	ribosomal protein L1	6.34545	6.79338	6.39058	6.3454	6.34856	6.43681
Teth39_0364	ribosomal protein L10	5.37447	5.49839	5.77541	5.05753	5.62554	5.82207
Teth39_0365	ribosomal protein L7/L12	6.86509	5.94837	6.70971	7.71837	7.14632	7.74088
Teth39_0366	DNA-directed RNA polymerase, beta subunit	6.0135	5.72175	5.70911	5.81985	5.92032	5.86111
Teth39_0367	DNA-directed RNA polymerase, beta' subunit	5.54271	5.29274	5.27495	5.24582	5.22463	5.43463
Teth39_0369	ribosomal protein S12	6.53181	6.78239	6.37051	6.44099	6.24859	5.86479
Teth39_0370	ribosomal protein S7	6.51098	5.87114	6.11662	6.30075	6.28779	6.83069
Teth39_0371	translation elongation factor G	6.97234	6.91956	6.74299	7.20048	7.29355	7.1518
Teth39_0372	translation elongation factor Tu	8.40641	7.99078	8.10231	6.77059	7.63901	7.11312
Teth39_0373	ribosomal protein S10	6.52725	6.39199	7.25919	6.50262	6.98021	7.1973
Teth39_0374	ribosomal protein L3	7.51171	7.62057	7.62046	8.31508	8.032	8.49332
Teth39_0375	ribosomal protein L4/L1e	7.22147	7.18764	6.88691	7.22879	7.08959	7.06945
Teth39_0376	Ribosomal protein L25/L23	7.08775	6.4645	6.41601	6.37109	6.93186	7.14518
Teth39_0377	ribosomal protein L2	6.66969	6.65801	5.95314	6.51243	6.40026	6.7833
Teth39_0378	ribosomal protein S19	6.55088	6.82484	6.3211	6.12802	5.62782	5.35982
Teth39_0379	ribosomal protein L22	7.16672	5.82823	6.4486	6.60077	6.35459	6.44993
Teth39_0380	ribosomal protein S3	7.0027	6.56971	6.89799	6.91287	6.77854	6.83269
Teth39_0381	ribosomal protein L16	5.53011	4.81278	5.00115	5.62656	5.19873	5.1344
Teth39_0382	ribosomal protein L29	4.4331	0.433751	5.09141	3.87937	4.98405	3.90187
Teth39_0383	ribosomal protein S17	6.75358	6.85082	4.41151	6.34096	6.23419	6.98396
Teth39_0384	ribosomal protein L14	6.86564	6.35382	6.39397	6.42303	6.68272	6.48696
Teth39_0385	ribosomal protein L24	7.50163	7.36213	6.73394	7.83877	8.18604	7.8249
Teth39_0386	ribosomal protein L5	6.31256	6.44791	6.54849	6.65924	6.71023	6.41545
Teth39_0388	ribosomal protein S8	7.00726	7.01215	6.91306	7.25956	7.09554	6.88383
Teth39_0389	ribosomal protein L6	7.44842	7.6536	7.56062	7.85147	7.67092	7.48803
Teth39_0390	ribosomal protein L18	5.1325	5.06384	5.82742	5.17447	5.54096	6.01879
Teth39_0391	ribosomal protein S5	6.93425	6.57387	6.78759	7.3335	7.07634	7.33958
Teth39_0392	ribosomal protein L15	7.59093	7.05747	6.99354	7.38056	7.07192	7.40307
Teth39_0393	preprotein translocase, SecY subunit	1.45542	2.4927	1.16978	2.41882	1.45854	1.30304
Teth39_0394	Nucleoside-triphosphate--adenylate kinase	4.86184	4.65296	4.86098	4.11492	4.40543	4.24993
Teth39_0395	methionine aminopeptidase, type I	4.09717	4.12583	3.81153	3.66694	3.84494	4.16165
Teth39_0396	hypothetical protein	4.38196	0.0828441	0.082727	4.20707	5.33971	3.92981
Teth39_0397	translation initiation factor IF-1	5.88144	5.47389	5.47377	5.58452	6.2899	6.1344
Teth39_0399	ribosomal protein S13	6.96673	5.98341	5.6257	6.19594	6.27205	5.9488
Teth39_0400	ribosomal protein S11	6.46364	6.68405	6.178	6.76388	7.00285	7.01619
Teth39_0401	RNA-binding S4 domain protein	6.17805	6.29646	6.36992	6.78174	6.85928	6.93409
Teth39_0402	DNA-directed RNA polymerase, alpha subunit	6.80514	6.44734	6.43233	6.86401	7.29436	6.99058
Teth39_0403	ribosomal protein L17	5.81604	6.1068	6.80448	5.98913	6.03783	6.1303
Teth39_0404	ABC transporter related	2.04904	2.14236	1.7634	2.80083	2.05215	1.38146
Teth39_0408	ribosomal protein L13	5.7483	5.39668	4.35052	4.31437	4.32882	4.33688
Teth39_0409	ribosomal protein S9	6.62716	6.85625	6.58946	6.63361	6.77712	6.8769
Teth39_0428	Ferritin, Dps family protein	4.57178	3.658	4.72235	3.76863	3.48696	4.4194
Teth39_0429	Desulfoferrodoxin, ferrous iron-binding region	7.15479	6.28894	6.24617	6.63195	6.77373	6.58108
Teth39_0431	carbon starvation protein CstA	2.39282	1.16335	2.55094	2.66169	2.70638	2.55089
Teth39_0441	thymidylate synthase complementing protein ThyX	4.41374	4.03305	4.17343	4.60316	4.88467	4.47497
Teth39_0445	thioredoxin reductase	8.02689	8.32981	8.07027	7.33831	6.91485	6.73196
Teth39_0448	HAD-superfamily hydrolase, subfamily IA, variant 1	2.82738	4.05159	4.05148	3.41194	2.83049	2.97477
Teth39_0457	protein of unknown function DUF147	3.37184	2.90181	3.39665	3.01244	3.19044	2.2755
Teth39_0458	YbbR family protein	3.82736	3.13648	1.9264	3.35962	3.99715	3.26962
Teth39_0461	Glu/Leu/Phe/Val dehydrogenase, dimerisation region	1.17592	2.0842	2.33215	2.65451	2.6209	1.91757
Teth39_0462	acetate and butyrate kinase	3.57969	2.89194	2.08408	3.40479	3.18057	3.17197
Teth39_0463	hypothetical protein	3.03404	3.2082	2.7484	3.81378	3.84489	4.74029
Teth39_0464	4Fe-4S ferredoxin, iron-sulfur binding domain protein	4.84154	5.11569	0.294231	4.11881	4.59658	3.76247
Teth39_0465	pyruvate flavodoxin/ferredoxin oxidoreductase domain protein	3.69219	3.60835	2.54376	2.65451	3.01701	2.21734
Teth39_0466	thiamine pyrophosphate enzyme domain protein TPP-binding	5.01137	5.15121	3.80572	3.35068	3.69225	3.68364
Teth39_0467	pyruvate/ketoisovalerate oxidoreductase, gamma subunit	4.73685	4.54864	4.34684	4.45759	4.73996	5.22441
Teth39_0471	phosphoglucosamine mutase	5.839	5.97176	5.86622	5.68339	6.07465	5.76224
Teth39_0472	glucosamine--fructose-6-phosphate aminotransferase, isomerizing	6.65774	6.44325	6.35583	7.03968	6.66085	6.85559
Teth39_0474	protein of unknown function UPF0047	6.18845	6.18926	5.90281	6.21061	6.38862	5.67846
Teth39_0480	hybrid cluster protein	4.59227	4.41546	3.9689	4.17177	4.25765	4.40174
Teth39_0485	carbohydrate kinase, YjeF related protein	4.06038	4.22894	3.19953	3.55359	4.79261	3.908
Teth39_0487	alanine racemase	4.30826	4.4645	3.27831	3.15453	3.19923	2.54878
Teth39_0488	putative transcriptional regulator, CopG family	5.65607	5.25804	5.66328	5.58554	5.54668	4.8254
Teth39_0489	transcriptional modulator of MazE/toxin, MazF	4.6276	3.94596	5.02024	5.66716	5.19649	4.91897
Teth39_0490	protein of unknown function DUF161	2.95504	2.42145	3.22907	3.33982	2.95815	2.25482
Teth39_0491	Transketolase domain protein	6.58868	6.07865	6.2452	5.92329	5.93246	6.14397
Teth39_0492	Transketolase, central region	7.0195	6.58936	6.66991	6.49211	6.70171	6.46589
Teth39_0493	hypothetical protein	6.94793	7.18872	7.58585	6.57139	6.85374	6.53875
Teth39_0494	phosphofructokinase	4.33844	4.32256	4.11091	4.27752	4.56114	4.30003
Teth39_0496	osmosensitive K+ channel signal transduction histidine kinase, sensor domain	2.52341	2.23789	2.23777	3.05508	3.0862	2.9307
Teth39_0501	O-acetylhomoserine/O-acetylserine sulfhydrylase	4.87226	4.2279	4.373	4.57303	4.29694	3.88232
Teth39_0503	oxidoreductase domain protein	4.83449	4.5943	4.83978	4.87322	4.58677	4.81403
Teth39_0506	ABC transporter related	3.70707	3.53405	3.91252	3.84636	4.11553	4.4747
Teth39_0508	ABC-type uncharacterized transport system auxiliary component-like protein	2.79739	2.91409	2.16368	3.59675	3.60808	3.26409
Teth39_0509	hypothetical protein	1.93396	-1.68654	2.32694	3.64765	3.07537	3.67016
Teth39_0515	ATP phosphoribosyltransferase	4.96532	4.75257	4.52211	3.88643	4.06443	3.76204
Teth39_0516	Histidinol dehydrogenase	4.83199	4.41845	4.17594	5.25115	4.91454	5.13163
Teth39_0517	histidinol-phosphate aminotransferase	2.0863	-1.91305	1.80066	2.85536	3.47712	3.55615
Teth39_0518	Imidazoleglycerol-phosphate dehydratase	3.70116	3.60014	3.60002	2.76682	3.2446	3.54878
Teth39_0519	imidazole glycerol phosphate synthase, glutamine amidotransferase subunit	1.98225	-1.12306	3.3501	3.24924	2.8794	3.48335
Teth39_0521	imidazoleglycerol phosphate synthase, cyclase subunit	4.78981	5.03305	4.50417	5.09363	5.46218	4.95466
Teth39_0522	phosphoribosyl-AMP cyclohydrolase	3.31468	3.02916	3.02904	3.5359	3.06972	3.3739
Teth39_0524	Glycine hydroxymethyltransferase	6.71832	6.7028	6.56359	6.69505	6.59	6.39048
Teth39_0537	FAD dependent oxidoreductase	5.27155	4.93387	4.76492	4.50309	4.60165	4.67245
Teth39_0538	FAD-dependent pyridine nucleotide-disulphide oxidoreductase	4.06199	3.97505	3.62695	4.14623	4.26368	3.90961
Teth39_0539	protein of unknown function DUF1667	4.73027	5.70379	4.84686	5.17447	5.62671	5.55215
Teth39_0542	dihydroxyacetone kinase, DhaK subunit	4.16742	3.8819	3.88178	2.29146	3.27721	2.31397
Teth39_0553	cell division protein FtsA	2.86154	2.8902	2.01011	2.43131	2.11436	2.30693
Teth39_0557	HAD-superfamily hydrolase, subfamily IA, variant 3	5.48139	5.69068	5.24412	5.49094	5.43445	5.17333
Teth39_0558	ribosomal 5S rRNA E-loop binding protein Ctc/L25/TL5	7.42482	7.72268	8.07801	7.91719	7.77175	7.96661
Teth39_0559	diaminopimelate decarboxylase	3.65905	4.00685	3.75877	4.92492	5.54751	4.94743
Teth39_0561	ABC transporter related	4.70463	5.62452	5.71013	5.23935	5.06657	5.35238
Teth39_0562	transcriptional regulator, CdaR	2.39019	2.35273	-1.90905	2.21529	1.71468	1.93803
Teth39_0563	cell division ATP-binding protein FtsE	4.09645	3.67762	3.93283	4.76502	4.33409	4.06609
Teth39_0566	carboxyl-terminal protease	5.19424	4.94241	4.5198	5.14962	5.55743	5.2331
Teth39_0568	2-phosphosulfolactate phosphatase	5.33863	5.10315	4.89151	5.05811	6.14188	5.98638
Teth39_0569	excinuclease ABC, B subunit	1.47289	0.508754	1.43532	1.54607	2.12018	1.32051
Teth39_0570	excinuclease ABC, A subunit	2.76697	3.10957	2.70001	3.05872	4.01124	3.67885
Teth39_0574	excinuclease ABC, C subunit	-2.43664	0.991662	0.0975081	1.40206	2.22425	1.67264
Teth39_0576	HPr kinase	2.58873	2.76289	2.94727	2.11407	2.83991	2.43635
Teth39_0577	PHP C-terminal domain protein	4.97153	4.61991	4.7491	4.34518	4.97465	4.61101
Teth39_0578	putative glucokinase, ROK family	5.54547	5.88601	5.45107	4.98177	5.61518	5.49187
Teth39_0579	AMP-dependent synthetase and ligase	4.40742	4.56834	4.7015	5.01942	4.85698	4.80257
Teth39_0581	Extradiol ring-cleavage dioxygenase, class III enzyme, subunit B	4.21967	4.60515	3.54403	3.32029	3.67521	3.88542
Teth39_0589	oxidoreductase domain protein	4.34223	4.0567	3.67123	3.2546	3.95998	3.97117
Teth39_0592	Xylose isomerase domain protein TIM barrel	2.27484	-1.72451	2.28897	2.64779	1.38392	2.42223
Teth39_0595	D-isomer specific 2-hydroxyacid dehydrogenase, NAD-binding	6.18632	6.45496	6.2873	6.0935	6.12466	6.11601
Teth39_0596	transcriptional regulator, DeoR family	3.11792	1.90572	1.39041	2.01635	2.5732	2.4177
Teth39_0598	6-phosphogluconate dehydrogenase, decarboxylating	2.2191	2.32969	1.68539	2.60388	2.43382	2.77328
Teth39_0603	galactokinase	2.88939	3.04762	3.3864	3.68563	4.10695	4.0935
Teth39_0604	UDP-glucose 4-epimerase	2.47945	1.89416	2.83799	1.62595	2.73063	2.78675
Teth39_0605	ROK family protein	2.21204	2.38619	1.24779	2.03715	3.02289	2.30773
Teth39_0607	extracellular solute-binding protein, family 1	2.54285	1.49788	1.79753	2.55246	2.33435	2.57497
Teth39_0611	Beta-galactosidase	1.94836	1.26672	1.01854	2.21723	2.73412	2.93379
Teth39_0618	Acetamidase/Formamidase	5.60687	5.80843	5.01902	5.36215	5.54015	5.34843
Teth39_0621	putative transaldolase	6.67313	6.76095	6.81186	6.42934	6.45881	6.87667
Teth39_0625	extracellular solute-binding protein, family 1	3.75783	4.01988	3.8379	3.49719	3.38234	2.36406
Teth39_0632	PfkB domain protein	-1.50312	3.43492	1.03103	1.65697	3.15777	2.3581
Teth39_0634	protein of unknown function DUF43	1.16377	1.77229	1.77217	1.50408	3.00487	2.2052
Teth39_0644	beta-lactamase domain protein	3.39811	3.27615	2.16852	3.03872	3.21672	2.60155
Teth39_0646	FAD-dependent pyridine nucleotide-disulphide oxidoreductase	1.36188	1.75497	0.561051	3.18807	3.56776	2.53229
Teth39_0647	periplasmic binding protein	5.23414	5.39533	5.11325	4.3529	4.58677	4.3173
Teth39_0651	formylmethanofuran dehydrogenase, subunit E region	4.81702	5.17144	4.6287	-0.798305	4.71577	3.88198
Teth39_0653	anaerobic ribonucleoside-triphosphate reductase	3.47354	2.54808	2.33109	2.18651	2.21762	2.34232
Teth39_0654	anaerobic ribonucleoside-triphosphate reductase activating protein	3.96314	2.04437	2.4231	4.15608	4.33409	3.5003
Teth39_0657	isochorismatase hydrolase	7.04792	7.01193	6.4416	6.21298	6.54935	6.47712
Teth39_0664	UDP-N-acetylenolpyruvoylglucosamine reductase	2.85585	2.02249	2.78181	3.24063	2.31112	2.45539
Teth39_0666	uncharacterised P-loop ATPase protein UPF0042	3.64628	3.83296	3.72848	4.64674	4.69544	3.86173
Teth39_0667	protein of unknown function UPF0052 and CofD	2.96122	1.53741	-1.79769	1.64804	3.14884	2.04939
Teth39_0669	extracellular solute-binding protein, family 1	3.9552	3.23787	3.42624	3.53699	3.80074	3.72618
Teth39_0675	hypothetical protein	3.24579	2.20082	2.50047	3.2554	3.43341	3.44147
Teth39_0676	alpha amylase, catalytic region	1.37672	2.03515	1.09108	1.20183	2.88957	1.22434
Teth39_0679	Phosphotransferase system, phosphocarrier protein HPr	6.6306	6.34508	6.55649	6.71561	7.56579	7.68161
Teth39_0680	putative signal-transduction protein with CBS and DRTGG domains	3.39899	2.59874	1.11227	1.90163	3.03427	2.56832
Teth39_0681	DNA polymerase III, alpha subunit	0.380496	-0.283872	1.34926	0.205604	0.383608	-3.48572
Teth39_0683	6-phosphofructokinase	6.79195	7.21046	7.48287	7.53571	7.20545	7.2461
Teth39_0684	Pyruvate kinase., Pyruvate, water dikinase	7.38625	7.05415	6.98951	7.06688	7.38936	7.61238
Teth39_0685	thioesterase superfamily protein	3.73287	3.90703	4.09141	4.20216	3.43622	3.28072
Teth39_0686	RNA methyltransferase, TrmA family	1.69614	2.17006	2.16994	2.62876	2.80676	2.3032
Teth39_0689	2-isopropylmalate synthase/homocitrate synthase family protein	4.84219	4.58958	4.178	4.96688	5.14488	5.36792
Teth39_0691	dienelactone hydrolase	5.59354	5.56222	5.52842	5.33696	5.71112	5.88246
Teth39_0692	peptidase T	4.95604	4.54965	4.11091	4.03979	4.65956	4.68279
Teth39_0693	nitroreductase	4.79754	4.80487	5.25621	4.25481	5.40959	5.10469
Teth39_0694	Glucose-6-phosphate isomerase	6.25889	6.81123	6.81111	6.77817	6.66139	6.41592
Teth39_0697	homocysteine S-methyltransferase	3.04361	2.68145	3.02931	2.71114	3.59821	2.96399
Teth39_0702	RNA methyltransferase, TrmA family	4.21814	3.60073	3.35729	3.71136	4.16071	3.30206
Teth39_0705	Patatin	1.89777	1.2334	-2.1017	-1.99095	3.28859	2.04516
Teth39_0706	alkylhydroperoxidase like protein, AhpD family	3.73883	-1.01997	3.80126	4.1922	-0.731332	-0.886828
Teth39_0710	AAA ATPase, central domain protein	2.69441	3.46577	2.57233	2.82997	2.05335	1.89785
Teth39_0715	phosphoribulokinase/uridine kinase	3.81278	2.54842	3.24236	4.25837	4.20928	4.05378
Teth39_0718	Radical SAM domain protein	7.32586	6.8079	7.17247	8.14635	7.5291	7.28022
Teth39_0720	4Fe-4S ferredoxin, iron-sulfur binding domain protein	0.873602	0.588079	5.06124	5.35649	5.34999	5.82276
Teth39_0722	peptidase S16, lon domain protein	2.54548	2.55281	2.3642	2.66344	2.84144	2.68594
Teth39_0726	ferric uptake regulator, Fur family	5.62321	5.00321	5.00309	5.29075	5.46876	5.31326
Teth39_0727	Cof-like hydrolase	4.52536	5.37749	4.816	4.42711	4.99512	4.89548
Teth39_0728	acylphosphatase	3.67093	4.5237	4.70808	4.63433	3.67404	3.00335
Teth39_0730	transcriptional regulator, DeoR family	5.45516	5.26622	4.83363	5.46737	5.81097	5.54722
Teth39_0731	glyceraldehyde-3-phosphate dehydrogenase, type I	11.1123	11.1791	11.3615	11.4046	10.7474	10.8927
Teth39_0732	Phosphoglycerate kinase	8.44307	8.34139	8.30568	8.61507	8.54103	8.44221
Teth39_0733	Triose-phosphate isomerase	8.09753	7.83378	8.13187	7.79267	7.73667	7.74971
Teth39_0734	phosphoglycerate mutase, 2,3-bisphosphoglycerate-independent	5.49481	5.27218	5.27206	5.29833	5.47634	5.78227
Teth39_0735	Phosphopyruvate hydratase	9.52687	9.86891	9.7055	9.7271	9.32276	9.64682
Teth39_0738	DNA primase	2.57928	2.42707	2.29364	2.5377	3.32883	2.68223
Teth39_0739	RNA polymerase, sigma 70 subunit, RpoD family	2.60969	1.39748	2.88372	2.18672	2.82441	3.01697
Teth39_0741	protein of unknown function DUF34	3.11386	2.66478	2.48016	3.34119	3.73606	3.3637
Teth39_0743	purine nucleoside phosphorylase	7.66458	7.6292	7.54731	7.16073	6.89405	6.62656
Teth39_0744	mannose-6-phosphate isomerase, class I	1.33471	2.49106	1.56426	3.44156	3.17581	2.37613
Teth39_0747	redox-active disulfide protein 2	3.859	4.25209	4.89616	0.349126	4.7888	0.371634
Teth39_0750	dipeptidase, putative	5.25101	4.58132	4.84832	4.69195	5.22574	5.18057
Teth39_0753	putative GAF sensor protein	7.23365	7.47976	7.79763	7.14202	6.17839	6.82392
Teth39_0754	nitrogen-fixing NifU domain protein	7.49784	7.45431	6.9666	7.53276	7.50095	7.22787
Teth39_0756	Silent information regulator protein Sir2	3.84183	4.38368	3.06124	3.92227	4.50563	3.82276
Teth39_0757	putative cold-shock DNA-binding domain protein	8.8583	8.36714	9.64789	7.97627	7.58655	6.23824
Teth39_0758	Hsp33 protein	3.2859	3.00038	2.05632	3.99098	3.28902	3.44397
Teth39_0759	Thioredoxin domain	2.85317	3.08284	4.00941	3.87209	4.05009	3.8946
Teth39_0764	threonyl-tRNA synthetase	5.3731	4.90658	5.12477	5.342	5.33791	5.36451
Teth39_0766	Chorismate synthase	4.52016	4.46294	3.80561	4.28207	4.52328	4.23848
Teth39_0767	translation initiation factor IF-3	3.40208	3.66439	3.11644	2.33315	3.02634	2.35566
Teth39_0768	ribosomal protein L35	5.27871	5.96034	5.48802	6.16829	6.60414	6.44864
Teth39_0769	ribosomal protein L20	5.64764	5.66173	6.12111	5.83846	5.88109	5.92417
Teth39_0771	phenylalanyl-tRNA synthetase, alpha subunit	5.28252	4.00937	4.08202	4.51	4.68801	5.01256
Teth39_0772	phenylalanyl-tRNA synthetase, beta subunit	4.9507	4.64481	4.39932	4.85453	5.07033	5.13901
Teth39_0775	MutS2 family protein	2.42383	2.25081	1.73596	2.97037	3.14838	3.41976
Teth39_0781	peptidase M18, aminopeptidase I	8.11967	8.16116	8.26396	8.02653	7.9177	7.73551
Teth39_0785	dihydrolipoamide dehydrogenase	5.31337	5.17638	5.22256	5.3333	5.36771	5.37841
Teth39_0787	lipoic acid synthetase	3.91181	2.876	3.06039	2.52695	-1.30864	-1.46414
Teth39_0794	hypothetical protein	3.85513	4.11744	5.93603	2.7862	2.9642	-0.0110857
Teth39_0796	protein of unknown function DUF156	0.368367	4.09644	4.74051	4.20707	4.63315	4.47765
Teth39_0797	aminotransferase, class V	4.81553	4.27917	3.83319	4.01671	4.72348	4.17459
Teth39_0798	thiamine biosynthesis/tRNA modification protein ThiI	4.05354	4.29052	3.41273	3.79771	4.20606	3.54599
Teth39_0800	GTP-binding protein YchF	3.86172	3.91068	3.91056	3.68683	4.94135	5.03145
Teth39_0802	peptidase M16 domain protein	4.31425	4.56688	4.34662	4.71778	4.85552	4.89098
Teth39_0803	peptidase M16 domain protein	5.02972	4.23468	4.46905	5.02344	4.84188	5.28043
Teth39_0804	MraZ protein	3.38176	4.82283	4.35052	3.96631	4.14431	3.52914
Teth39_0805	S-adenosyl-methyltransferase MraW	2.27484	3.49905	2.28897	2.64779	-1.43588	3.06641
Teth39_0808	UDP-N-acetylmuramyl-tripeptide synthetase	4.61278	4.98954	4.69595	4.25758	5.04837	4.72811
Teth39_0809	UDP-N-acetylmuramoylalanyl-D-glutamyl-2, 6-diaminopimelate--D-alanyl-D-alanyl ligase	5.31551	4.94646	5.30042	5.05709	5.29132	5.62259
Teth39_0811	UDP-N-acetylmuramoylalanine--D-glutamate ligase	5.51552	5.34486	4.81747	5.10755	5.3407	5.43315
Teth39_0813	UDP-N-acetylglucosamine--N-acetylmuramyl- (pentapeptide) pyrophosphoryl-undecaprenol N-acetylglucosamine transferase	3.85775	3.83008	3.47479	3.85977	4.03778	3.50369
Teth39_0816	protein of unknown function DUF881	3.57869	4.50762	3.45661	4.18644	4.02556	4.64076
Teth39_0818	cell division protein FtsA	5.22505	5.12266	4.39187	5.31682	4.90077	4.37487
Teth39_0819	cell division protein FtsZ	6.72003	7.02241	6.69889	6.6714	6.70988	6.91746
Teth39_0827	phosphate binding protein	5.76146	5.65163	5.75778	5.81637	5.52826	5.09001
Teth39_0830	phosphate ABC transporter, ATPase subunit	4.74003	5.00599	4.21107	4.02897	4.58557	4.85899
Teth39_0831	phosphate uptake regulator, PhoU	5.01125	5.25449	4.86098	4.33178	4.69827	4.7861
Teth39_0839	small GTP-binding protein	4.25385	4.0823	3.77836	3.74706	4.19641	4.3711
Teth39_0841	Glycerol-3-phosphate dehydrogenase (NAD(P)(+))	2.47507	3.14418	1.51082	2.00041	2.47819	2.02292
Teth39_0842	hypothetical protein	3.32571	2.07304	3.22856	-2.28961	-2.1116	-2.2671
Teth39_0850	Aldehyde ferredoxin oxidoreductase	7.06708	7.06675	6.97228	6.55991	6.90669	7.05032
Teth39_0852	thiamineS protein	3.97296	0.352451	3.68732	4.72475	4.35492	5.45382
Teth39_0853	UBA/THIF-type NAD/FAD binding protein	4.80961	4.80887	4.60061	4.17519	5.38901	5.17973
Teth39_0854	molybdopterin-guanine dinucleotide biosynthesis protein B	5.84217	6.49258	6.11196	5.70444	5.55436	5.14802
Teth39_0855	extracellular solute-binding protein, family 1	6.67599	6.66084	6.2149	6.41604	6.5405	6.25173
Teth39_0858	molybdenum cofactor synthesis domain	6.68533	6.56541	6.59113	6.28965	6.56644	6.61812
Teth39_0859	molybdenum cofactor synthesis domain	5.10289	5.43307	4.32244	4.66028	5.14049	5.29096
Teth39_0860	molybdenum cofactor synthesis domain	4.52026	4.365	4.0141	4.20216	4.48888	4.49814
Teth39_0861	molybdenum cofactor biosynthesis protein A	4.23412	3.57	3.86273	3.16591	3.85864	3.99599
Teth39_0862	molybdenum cofactor biosynthesis protein C	4.74758	5.85276	4.86729	4.31736	4.62867	4.33986
Teth39_0863	MOSC domain containing protein	5.23755	4.86086	5.03765	5.1484	4.57997	5.25184
Teth39_0866	putative endoribonuclease L-PSP	4.51979	4.91256	5.0168	3.94879	4.5229	2.52942
Teth39_0871	RNA-binding S4 domain protein	2.58743	2.60168	2.84963	2.71231	3.53449	2.43505
Teth39_0872	DivIVA family protein	4.31822	3.68463	4.4348	3.58366	3.76166	4.44604
Teth39_0874	isoleucyl-tRNA synthetase	6.05757	5.74784	5.64664	5.76609	5.65715	5.74456
Teth39_0875	amidohydrolase	2.89759	3.23116	2.75885	3.69696	3.87496	3.55279
Teth39_0876	class II aldolase/adducin family protein	2.42807	3.62891	3.77568	4.01973	4.63395	4.16427
Teth39_0878	Alcohol dehydrogenase GroES domain protein	3.33625	3.45296	2.70255	3.87777	4.14694	4.07719
Teth39_0879	putative translation initiation factor, aIF-2BI family	5.56149	5.00884	5.08029	5.35579	5.70949	5.71059
Teth39_0880	ABC transporter related	4.79623	4.91535	5.13315	5.28379	5.35991	5.26641
Teth39_0882	purine phosphorylase, family 2	5.79638	5.82347	5.57892	5.84722	6.19405	5.98444
Teth39_0884	Cystathionine gamma-lyase	4.21272	3.92719	4.17504	3.35962	3.7393	3.84166
Teth39_0890	anthranilate phosphoribosyltransferase	2.68859	2.61467	2.79906	3.47559	3.53157	3.71496
Teth39_0893	tryptophan synthase, beta subunit	3.31831	2.89948	2.75247	3.48231	3.18812	2.72217
Teth39_0894	tryptophan synthase, alpha subunit	1.61417	2.22268	2.22256	3.44082	2.13247	3.74353
Teth39_0895	phospho-2-dehydro-3-deoxyheptonate aldolase	3.477	3.97016	3.62133	3.59877	3.64579	3.98911
Teth39_0896	alkyl hydroperoxide reductase/ Thiol specific antioxidant/ Mal allergen	-0.429589	4.10623	3.54644	3.86879	3.58712	3.67969
Teth39_0897	Cystathionine gamma-synthase	5.21248	5.31334	5.31323	5.03759	5.1417	5.02561
Teth39_0900	protein of unknown function UPF0047	4.6875	3.14758	4.40186	4.01766	4.82392	4.90296
Teth39_0902	methylmalonyl-CoA mutase, large subunit	4.59554	4.0712	4.07109	4.13789	3.8452	3.34173
Teth39_0903	cobalamin B12-binding domain protein	4.698	4.26558	4.41236	3.56847	4.20615	2.91237
Teth39_0904	LAO/AO transport system ATPase	2.56993	3.23904	2.28429	2.09527	2.57305	1.73894
Teth39_0911	nitroreductase	4.10953	3.82401	3.51344	3.62418	4.24595	3.46219
Teth39_0917	CRISPR-associated protein, TM1812 family	3.30653	3.59304	4.36626	4.1122	3.62382	3.94486
Teth39_0918	hypothetical protein	1.77014	2.87232	2.03234	1.89501	2.32109	1.61775
Teth39_0919	hypothetical protein	1.84704	0.367714	0.882789	3.09898	2.6579	1.94273
Teth39_0920	protein of unknown function DUF324	1.33558	1.29813	-2.96365	1.96843	1.3387	1.1832
Teth39_0921	protein of unknown function DUF324	0.774147	1.00382	1.38254	2.25274	1.6713	1.5158
Teth39_0926	hypothetical protein	3.4639	2.85029	3.06379	3.52532	3.57306	3.38307
Teth39_0927	DNA methylase N-4/N-6 domain protein	3.42309	2.35722	2.53401	3.45223	3.72237	3.32448
Teth39_0955	pyrrolidone-carboxylate peptidase	3.9838	2.59077	3.13849	3.24924	4.13381	4.11162
Teth39_0958	intracellular protease, PfpI family	8.77863	8.79015	8.83321	8.52773	8.27961	8.29475
Teth39_0959	NADH:flavin oxidoreductase/NADH oxidase	5.8327	6.10147	6.01042	5.40717	5.71593	5.77761
Teth39_0960	hydrolase or acyltransferase (alpha/beta hydrolase superfamily)-like protein	5.08532	5.00794	4.55636	4.83379	5.23047	4.68962
Teth39_0966	Appr-1-p processing domain protein	5.70295	5.80019	5.75743	5.4722	5.53154	6.12949
Teth39_0972	beta-lactamase domain protein	6.21052	6.21814	6.31259	6.32877	6.46427	6.39257
Teth39_0973	arsenate reductase	6.3061	5.68046	6.33083	4.57454	6.65407	6.65965
Teth39_0975	6-phosphogluconate dehydrogenase, decarboxylating	3.57686	2.98089	3.42453	3.09152	4.40734	4.08516
Teth39_0977	cyclase family protein	5.09332	5.23467	5.60496	5.117	5.57515	5.77849
Teth39_0979	L-serine dehydratase, iron-sulfur-dependent, beta subunit	3.85472	3.40564	2.46157	2.57232	3.29816	3.14267
Teth39_0980	L-serine dehydratase, iron-sulfur-dependent, alpha subunit	3.94955	3.8657	2.80111	3.97634	4.48882	4.25669
Teth39_0981	oligoendopeptidase F	3.81276	3.03777	3.89193	3.80561	3.40734	3.87997
Teth39_0982	3-dehydroquinate synthase	4.2243	5.1033	4.58856	5.07419	5.42485	5.61497
Teth39_0983	Prephenate dehydratase	2.99143	2.91752	2.45772	3.89094	4.81325	4.52238
Teth39_0984	phospho-2-dehydro-3-deoxyheptonate aldolase	6.56941	6.7658	7.12729	6.4414	6.33741	6.73608
Teth39_0985	Prephenate dehydrogenase	4.03458	4.55657	3.38111	3.74719	3.80317	3.01941
Teth39_0986	3-phosphoshikimate 1-carboxyvinyltransferase	5.9379	5.84901	5.40192	5.57944	5.90219	5.76624
Teth39_0991	ROK family protein	2.26775	2.93686	1.98211	-1.92074	1.97109	2.11537
Teth39_0992	glucosamine-6-phosphate isomerase	3.94634	3.03256	3.78273	4.11034	4.07148	2.70602
Teth39_0998	Vitamin B12 dependent methionine synthase, activation region	2.2481	2.48995	1.96246	2.98594	2.77859	2.53192
Teth39_0999	ATPase of the ABC class-like protein	2.65137	2.49916	1.4111	1.76992	2.34403	2.49899
Teth39_1000	SpoIID/LytB domain	3.67787	3.3405	3.39223	3.97628	4.69794	4.75282
Teth39_1008	cysteine synthase A	5.18467	4.89915	4.60287	4.71362	5.43339	5.23975
Teth39_1009	protein of unknown function DUF28	6.86551	6.16108	6.35554	6.69062	6.30369	6.29422
Teth39_1010	CheW protein	7.22523	6.79845	6.84697	8.00095	7.76519	7.33838
Teth39_1013	Holliday junction DNA helicase RuvA	5.0765	5.19951	3.65304	3.92735	3.94179	3.6018
Teth39_1014	Holliday junction DNA helicase RuvB	4.14158	4.28497	4.01351	3.35357	4.63416	4.07013
Teth39_1016	S-adenosylmethionine--tRNA-ribosyltransferase- isomerase	4.78605	4.39089	4.27211	5.20786	5.61159	5.36364
Teth39_1017	queuine tRNA-ribosyltransferase	3.90597	3.93653	3.70607	3.73107	4.70388	4.54839
Teth39_1018	preprotein translocase, YajC subunit	5.73619	5.99329	5.8578	6.22768	6.46379	6.82861
Teth39_1021	Radical SAM domain protein	3.60809	3.56588	3.32245	3.34203	4.18641	3.69902
Teth39_1023	protein-export membrane protein SecD	4.28838	3.65488	3.57383	4.58418	4.71685	4.81415
Teth39_1024	protein-export membrane protein SecF	1.91961	2.95688	-1.70102	1.74472	3.06101	3.76831
Teth39_1027	adenine phosphoribosyltransferase	5.76505	6.2095	5.67647	5.74041	6.43304	6.17403
Teth39_1028	(p)ppGpp synthetase I, SpoT/RelA	1.99573	2.02066	1.87365	2.49913	2.78149	2.52163
Teth39_1029	D-tyrosyl-tRNA(Tyr) deacylase	-0.39137	3.79638	-0.67701	4.09152	4.08502	-0.543754
Teth39_1030	beta-lactamase domain protein	3.39598	3.50657	4.07223	4.39985	4.67517	4.31799
Teth39_1031	protein of unknown function DUF214	2.19034	2.15289	3.11467	2.97009	3.51593	2.8457
Teth39_1032	ABC transporter related	1.8021	-1.30321	2.03165	2.82101	3.24709	3.3032
Teth39_1033	efflux transporter, RND family, MFP subunit	3.17764	3.79612	3.86877	5.03759	5.07239	4.20061
Teth39_1035	histidyl-tRNA synthetase	5.97408	5.99402	5.57033	6.11987	6.45542	6.09625
Teth39_1036	aspartyl-tRNA synthetase	6.07989	6.08538	5.8066	6.95179	6.87434	6.47761
Teth39_1037	UBA/THIF-type NAD/FAD binding protein	2.91066	1.43133	1.94641	2.73577	2.614	2.45851
Teth39_1039	thioredoxin	5.80945	6.27936	6.20689	5.98534	6.41946	6.26397
Teth39_1049	tRNA (5-methylaminomethyl-2-thiouridylate)-methyltransferase	2.49357	1.9929	3.25793	3.75531	3.80831	3.60805
Teth39_1052	alanyl-tRNA synthetase	5.79375	5.59729	5.72564	5.74581	6.07457	5.93582
Teth39_1057	beta-lactamase domain protein	4.80037	4.69419	4.54621	5.03789	4.92548	4.88247
Teth39_1062	peptidase U32	3.50209	4.02407	2.98192	3.3272	4.31271	3.64255
Teth39_1065	HAD superfamily (subfamily IIIA) phosphatase, TIGR01668	3.16659	4.13547	3.98846	2.9917	2.79086	2.12017
Teth39_1066	shikimate 5-dehydrogenase	3.64628	4.02144	3.72848	4.29876	3.7827	4.06342
Teth39_1067	type II secretion system protein E	2.92724	4.11901	2.85847	2.86485	3.42145	3.42353
Teth39_1068	twitching motility protein	4.46109	4.41329	3.72399	3.83474	4.17942	3.76608
Teth39_1077	Tfp pilus assembly protein ATPase PilM-like protein	3.47862	3.0462	3.04609	1.67048	2.98677	3.01578
Teth39_1081	Xylose isomerase domain protein TIM barrel	2.89964	3.32068	3.17367	3.68664	4.08151	3.30693
Teth39_1082	glutamate 5-kinase	2.94642	3.33918	-1.997	3.08198	2.94953	-1.86374
Teth39_1083	gamma-glutamyl phosphate reductase	6.11454	6.77315	6.46305	6.29129	6.2499	6.06246
Teth39_1084	3-dehydroquinate dehydratase, type II	3.63194	4.43436	4.77313	4.88388	5.33612	5.41096
Teth39_1085	peptidase M24	5.42987	5.74731	4.93442	5.08232	5.10559	4.52591
Teth39_1086	translation elongation factor P	6.8807	6.57221	6.68342	7.03078	7.19048	7.01645
Teth39_1096	protein of unknown function DUF322	5.46564	5.47973	5.78344	5.78022	6.27623	5.74218
Teth39_1098	Methenyltetrahydrofolate cyclohydrolase	5.19006	5.16496	5.24215	5.15125	4.75141	4.93926
Teth39_1099	exodeoxyribonuclease VII, large subunit	-1.81966	1.60865	1.22968	2.26712	1.89728	2.04155
Teth39_1101	Polyprenyl synthetase	1.96311	1.1624	3.88023	3.7893	3.8548	3.57728
Teth39_1103	deoxyxylulose-5-phosphate synthase	3.92355	3.73992	3.52827	3.69488	3.49979	3.82301
Teth39_1105	ATP-NAD/AcoX kinase	3.15642	-1.60238	2.65917	2.22208	2.40008	2.79242
Teth39_1106	arginine repressor, ArgR	3.30322	3.31747	3.31735	2.74949	3.6061	2.77199
Teth39_1107	DNA repair protein RecN	1.39697	1.87089	1.11133	1.22208	1.40008	-2.46924
Teth39_1109	sporulation transcriptional activator Spo0A	5.93877	5.34163	5.22065	4.57554	4.43746	3.98911
Teth39_1110	Thiamin pyrophosphokinase, catalytic region	-1.71523	3.22281	1.71296	1.44486	2.94566	2.79016
Teth39_1111	hypothetical protein	3.78458	3.49905	3.37691	4.18172	4.27879	3.94638
Teth39_1112	glycosyl transferase, family 2	2.32989	3.93295	3.81081	3.64136	3.6558	3.5003
Teth39_1114	hypothetical protein	3.68005	3.93069	3.39441	3.70684	3.88484	2.84938
Teth39_1115	NUDIX hydrolase	5.7677	5.13883	5.13872	4.88375	4.78752	4.01294
Teth39_1121	putative anti-sigma regulatory factor, serine/threonine protein kinase	3.68152	4.92015	4.60585	2.82802	3.93271	4.33688
Teth39_1131	protein of unknown function DUF1002	4.27184	4.56153	3.89503	2.7297	4.27495	4.28614
Teth39_1133	hypothetical protein	6.18728	5.75654	5.47628	5.45773	5.99333	6.12417
Teth39_1136	protein of unknown function DUF1432	4.33809	4.38446	3.97581	3.73139	4.61254	4.39384
Teth39_1143	spermidine synthase	5.90837	6.12244	5.91857	5.79197	5.91148	6.27654
Teth39_1145	Conserved carboxylase region	5.68158	5.39606	5.4166	4.92516	5.16413	4.8174
Teth39_1148	stationary-phase survival protein SurE	3.11219	2.57859	1.38467	2.68922	3.1153	2.03312
Teth39_1150	pyruvate flavodoxin/ferredoxin oxidoreductase domain protein	4.27602	4.23846	3.51385	3.18839	3.36639	1.82319
Teth39_1151	thiamine pyrophosphate enzyme domain protein TPP-binding	3.698	3.98199	3.78019	3.77844	4.06895	3.54561
Teth39_1153	transcriptional regulator, RpiR family	4.29181	4.00628	4.58138	4.02575	4.53824	4.59088
Teth39_1154	Glu/Leu/Phe/Val dehydrogenase, C terminal	2.9487	3.28226	1.85532	1.6663	2.39214	2.94321
Teth39_1157	LamB/YcsF family protein	4.70003	3.9827	4.41439	3.31069	4.54557	4.47101
Teth39_1158	Allophanate hydrolase subunit 1	3.37626	3.58569	3.09062	3.20137	4.00764	3.22388
Teth39_1159	urea amidolyase related protein	3.78016	3.95417	3.25999	3.37074	3.67077	3.73214
Teth39_1160	protein of unknown function DUF1445	3.87949	2.20626	2.96559	2.86473	3.43884	3.28334
Teth39_1163	Phosphoglycerate mutase	3.13404	3.09658	2.54863	2.28053	-0.876448	2.30304
Teth39_1169	hydroxymethylbutenyl pyrophosphate reductase	2.91954	2.63402	3.34046	2.95626	3.62922	3.84156
Teth39_1170	RNA binding S1 domain protein	3.53961	4.29276	3.56815	3.24269	3.54272	3.2652
Teth39_1173	RNA modification enzyme, MiaB family	4.32009	4.23163	4.18471	4.47418	4.77305	4.53812
Teth39_1174	DNA mismatch repair protein MutS	3.38601	3.30452	2.79654	2.90729	3.49474	3.23362
Teth39_1175	DNA mismatch repair protein MutL	3.10345	2.61625	0.993893	2.35904	3.36441	2.23466
Teth39_1177	RNA chaperone Hfq	7.62539	7.33987	8.13034	7.89928	7.8948	7.66444
Teth39_1178	pyrroline-5-carboxylate reductase	5.25717	5.02002	4.76	4.62279	4.80079	4.71139
Teth39_1181	Aluminium resistance family protein	3.20142	3.44327	3.75924	3.5539	3.89859	4.02787
Teth39_1183	adenylosuccinate lyase	3.95638	3.91882	4.27073	3.71221	3.65988	3.73472
Teth39_1184	aminotransferase, class I and II	4.8603	5.33186	5.52333	4.72806	5.17378	4.66397
Teth39_1185	PHP C-terminal domain protein	4.14929	3.52487	3.24456	4.24863	4.24972	3.89254
Teth39_1186	Stage V sporulation protein S	8.38176	8.89866	7.85142	8.61179	8.69522	9.22652
Teth39_1187	metallophosphoesterase	5.00956	4.53418	5.08873	4.94864	4.24897	4.52528
Teth39_1188	metal dependent phosphohydrolase	4.97245	4.65545	4.41334	4.40651	4.9119	4.58375
Teth39_1191	recA protein	7.24562	7.73559	7.33036	6.97142	6.96312	6.79588
Teth39_1192	competence/damage-inducible protein CinA	4.92035	4.63483	4.05629	4.57717	4.96264	4.35729
Teth39_1194	MiaB-like tRNA modifying enzyme YliG	2.53289	1.78769	2.59531	2.358	3.16426	1.62106
Teth39_1195	cell divisionFtsK/SpoIIIE	2.01797	2.0429	1.73233	0.520285	2.18464	2.54388
Teth39_1198	aspartate kinase	6.64026	6.69819	6.73699	7.02793	7.0448	7.24062
Teth39_1200	deoxyuridine 5'-triphosphate nucleotidohydrolase Dut	4.58658	4.15416	3.99048	4.54499	4.95752	4.5675
Teth39_1201	peptidase M16 domain protein	4.13471	4.03904	3.70703	3.89055	4.20392	4.17218
Teth39_1203	Polyribonucleotide nucleotidyltransferase	5.48907	5.32468	5.33902	5.61276	5.81622	5.7583
Teth39_1204	ribosomal protein S15	4.0822	5.62059	5.95496	5.41704	5.70755	5.43955
Teth39_1205	riboflavin biosynthesis protein RibF	3.1818	3.05983	3.57444	4.29413	4.39936	4.24387
Teth39_1207	phosphoesterase, RecJ domain protein	5.22032	5.33579	5.16706	5.08685	5.68672	5.75653
Teth39_1209	translation initiation factor IF-2	5.11013	4.69401	4.8856	5.09278	5.1339	5.2231
Teth39_1212	NusA antitermination factor	5.64598	5.2095	5.04077	5.89092	5.83696	5.68147
Teth39_1213	protein of unknown function DUF150	5.21831	5.01853	5.24875	5.42878	5.30717	4.53855
Teth39_1214	DNA polymerase III, alpha subunit	0.63106	0.557144	-0.581264	0.852278	-0.807704	-0.9632
Teth39_1216	1-hydroxy-2-methyl-2-(E)-butenyl 4-diphosphate synthase	3.8047	3.30231	2.89997	2.20298	2.38098	2.47356
Teth39_1217	putative membrane-associated zinc metalloprotease	2.16659	2.82501	2.98846	1.9917	2.46947	2.0142
Teth39_1218	1-deoxy-D-xylulose 5-phosphate reductoisomerase	3.78812	2.93308	2.62251	3.87107	4.19848	4.11226
Teth39_1222	ribosome recycling factor	5.44781	4.96371	4.9636	4.75826	5.17958	5.9344
Teth39_1223	uridylate kinase	4.81129	4.85766	4.28233	4.70916	4.57108	5.04891
Teth39_1224	translation elongation factor Ts	7.2991	8.46553	8.71869	8.41492	7.85945	8.09695
Teth39_1225	ribosomal protein S2	5.375	4.68003	5.03752	5.20011	5.52333	5.73214
Teth39_1227	protein of unknown function DUF342	3.10279	3.34464	2.93917	2.6477	2.26603	2.67021
Teth39_1229	CheD	4.45618	-0.797574	4.02365	4.28129	4.3124	3.99334
Teth39_1230	CheC, inhibitor of MCP methylation	5.41056	4.94317	5.06681	5.17755	5.09643	4.7106
Teth39_1232	CheA signal transduction histidine kinase	5.25727	4.48498	4.86975	4.56778	5.24057	4.87041
Teth39_1234	type IV pilus assembly PilZ	4.344	3.80315	4.17087	4.4833	4.56398	4.59697
Teth39_1237	flagellar biosynthesis protein FlhA	2.09111	1.80559	2.37126	2.35998	2.09423	2.10229
Teth39_1243	response regulator receiver protein, CheY	4.90121	4.749	5.08777	4.57943	4.19776	5.00416
Teth39_1244	CheC, inhibitor of MCP methylation / FliN fusion protein	6.27449	6.16585	5.91874	6.33578	6.31142	6.17254
Teth39_1245	flagellar motor switch protein FliM	2.16659	2.18083	2.18072	2.29146	2.46947	2.31397
Teth39_1247	flagellar FlbD family protein	5.54061	5.53529	4.90691	4.55798	4.43622	4.58049
Teth39_1248	protein of unknown function DUF1078 domain protein	3.09213	3.37612	2.80649	3.05054	4.4451	4.23375
Teth39_1257	flagellar M-ring protein FliF	-2.14662	1.82953	-2.43226	1.69209	2.51427	2.92456
Teth39_1261	GTP-sensing transcriptional pleiotropic repressor CodY	5.56287	5.35904	5.70971	4.94936	4.66072	4.97187
Teth39_1262	heat shock protein HslVU, ATPase subunit HslU	5.67936	4.95273	5.37245	4.9747	4.95714	5.05692
Teth39_1263	ATP-dependent protease HslVU (ClpYQ) peptidase subunit-like protein	4.46991	6.49814	3.74051	4.29501	4.70755	4.65641
Teth39_1264	DNA topoisomerase I	2.92884	2.2071	2.20699	2.31773	2.73027	2.57477
Teth39_1268	tryptophanyl-tRNA synthetase	3.57619	3.29067	3.29055	3.1211	3.44599	4.11786
Teth39_1270	Mg chelatase, subunit ChlI	1.54727	2.88399	2.02108	1.37238	2.09822	2.5024
Teth39_1272	ribosomal protein L19	6.36678	5.65439	6.45155	6.47823	6.47179	7.7877
Teth39_1275	RNA-binding protein (contains KH domain)-like protein	0.59898	7.72875	8.63157	8.95818	6.61637	7.6994
Teth39_1276	ribosomal protein S16	5.50307	4.93735	5.83056	5.32818	6.20024	6.86341
Teth39_1277	signal recognition particle protein	4.04117	4.1651	3.94539	3.99558	4.23414	3.95489
Teth39_1279	signal recognition particle-docking protein FtsY	5.25267	5.53389	5.12177	5.46883	6.05148	6.09353
Teth39_1280	chromosome segregation protein SMC	-0.0612187	0.579942	0.579825	1.53044	1.08018	1.67498
Teth39_1282	Stage V sporulation protein S	8.36434	8.95703	8.42037	8.54488	9.1873	9.62557
Teth39_1285	beta-ketoacyl synthase	6.83164	7.26234	6.89469	6.94562	6.92757	6.71081
Teth39_1287	3-oxoacyl-(acyl-carrier-protein) reductase	6.5943	6.70639	6.52112	6.01357	6.61807	5.8289
Teth39_1288	malonyl CoA-acyl carrier protein transacylase	5.68967	5.89995	5.98557	5.12373	5.30173	5.22568
Teth39_1289	2-nitropropane dioxygenase, NPD	6.55222	6.36474	6.51452	6.1975	6.31688	6.3482
Teth39_1290	3-oxoacyl-(acyl-carrier-protein) synthase III	5.7383	5.8655	5.39533	5.38408	6.23621	5.88901
Teth39_1291	fatty acid/phospholipid synthesis protein PlsX	3.89319	3.96283	4.64089	3.2461	4.25147	4.09597
Teth39_1292	hypothetical protein	3.84172	4.33885	3.55608	2.34403	3.20065	3.04516
Teth39_1293	ribosomal protein L32	6.14447	7.10915	6.58027	6.61825	7.12815	7.38279
Teth39_1295	acetate kinase	6.91248	6.54228	6.93154	7.0086	6.83091	7.08955
Teth39_1296	phosphate acetyltransferase	8.04278	8.21101	8.18583	8.3299	8.17599	8.38095
Teth39_1299	hypothetical protein	-0.438988	2.09528	4.2436	2.20591	3.27795	4.06641
Teth39_1300	pantetheine-phosphate adenylyltransferase	3.77658	3.49106	3.24287	3.35362	4.33937	3.37613
Teth39_1304	degV family protein	5.83185	5.19554	5.34612	5.34535	5.59865	5.28842
Teth39_1305	ATP-dependent DNA helicase RecG	2.85672	2.35433	1.95199	2.06273	3.04831	3.27818
Teth39_1306	Dak phosphatase	5.78425	6.03013	5.67354	5.57514	6.14493	6.15152
Teth39_1307	protein of unknown function DUF322	7.16413	7.02063	7.19844	7.13126	7.22574	7.04129
Teth39_1313	serine/threonine protein kinase with PASTA sensor(s)	2.87615	1.51623	2.07579	0.184986	1.25703	1.4013
Teth39_1315	radical SAM enzyme, Cfr family	3.23129	3.83909	3.09254	4.10729	4.28529	4.05316
Teth39_1317	peptidase, membrane zinc metallopeptidase, putative	2.71508	2.42956	3.18889	2.16134	3.26603	2.86246
Teth39_1319	methionyl-tRNA formyltransferase	3.9921	3.60222	3.23426	3.91453	4.35038	4.19489
Teth39_1320	peptide deformylase	3.52851	2.56438	2.9431	3.35362	3.23186	3.37613
Teth39_1322	phosphopantothenoylcysteine decarboxylase/phosphopantothenate--cysteine ligase	4.75649	4.22013	4.6442	4.43638	4.61439	4.73603
Teth39_1323	DNA-directed RNA polymerase, omega subunit	4.0335	4.42659	4.67454	5.1814	5.92519	5.8822
Teth39_1325	protein of unknown function DUF370	6.24216	6.31424	5.65691	6.47671	7.36433	6.68977
Teth39_1326	domain of unknown function DUF1732	2.90956	-1.63763	3.80268	2.4866	3.47234	3.15328
Teth39_1327	Diaminopimelate epimerase	5.65336	5.93644	5.47377	5.51469	5.72803	5.73729
Teth39_1330	Fibronectin-binding A domain protein	3.38764	2.92521	2.20868	3.03584	2.89966	2.34194
Teth39_1332	ABC transporter related	4.92367	4.81687	4.48777	4.48888	4.48502	4.81808
Teth39_1334	lipoprotein, YaeC family	6.89823	6.84718	7.03759	7.00786	6.77626	6.73079
Teth39_1335	Asp/Glu racemase	3.88759	4.00429	4.11667	3.54913	2.78319	4.0154
Teth39_1337	PP-loop domain protein	2.28627	2.37959	2.00063	2.11137	2.96799	2.13388
Teth39_1347	Uracil phosphoribosyltransferase	6.05293	6.19988	5.99967	5.54905	5.7789	5.6234
Teth39_1348	AIR synthase related protein domain protein	3.68067	4.11659	4.0437	3.61829	4.17489	3.74516
Teth39_1356	ribonuclease R	3.34622	3.12679	3.18988	3.23742	3.20729	3.25993
Teth39_1357	metal dependent phosphohydrolase	5.2571	4.97158	5.10683	4.23874	3.57688	3.42138
Teth39_1358	pyruvate, phosphate dikinase	6.54158	6.72431	6.43305	6.27897	6.46342	6.33973
Teth39_1359	protein of unknown function DUF299	3.15711	1.80044	2.72701	2.28992	3.41187	2.6122
Teth39_1361	glycyl-tRNA synthetase	5.58293	5.02686	4.79227	5.38544	5.44479	5.16
Teth39_1362	ubiquitin-associated- domain-containing protein	5.0764	4.42304	5.25029	5.19436	4.21672	4.81151
Teth39_1364	deoxyribose-phosphate aldolase	5.04117	4.88495	4.75553	4.79701	5.50378	4.58918
Teth39_1365	GTP-binding protein Era	4.38499	4.508	3.93267	3.75057	4.46474	4.64114
Teth39_1367	protein of unknown function UPF0054	-0.485084	3.70267	3.70255	3.9978	-0.481972	3.07636
Teth39_1369	PhoH family protein	2.17094	1.88542	-1.82853	2.54389	2.47382	1.63971
Teth39_1375	histidine triad (HIT) protein	5.93991	6.45167	6.13299	5.90039	4.81936	4.81076
Teth39_1376	MiaB-like tRNA modifying enzyme	1.67435	2.77654	1.38871	2.44341	2.78497	1.52197
Teth39_1391	ribosomal protein L11 methyltransferase	3.66255	2.74876	1.9892	3.72219	3.78769	3.37686
Teth39_1392	chaperone protein DnaJ	2.24894	2.21149	2.21137	2.88179	3.7762	3.30652
Teth39_1393	chaperone protein DnaK	7.11432	7.005	6.99969	7.95304	7.63786	7.70164
Teth39_1394	GrpE protein	4.31463	4.26363	4.02899	4.26176	4.31774	3.71848
Teth39_1397	GTP-binding protein LepA	4.06555	4.30933	3.87508	4.48657	4.41662	4.00834
Teth39_1400	hypothetical protein	3.34223	2.58018	2.83791	2.59349	2.77149	3.12057
Teth39_1407	beta-lactamase domain protein	4.25698	3.45672	3.73681	3.96958	3.74536	3.99209
Teth39_1408	HAD-superfamily hydrolase, subfamily IA, variant 1	3.38818	3.73092	2.89094	2.45385	3.17969	2.77612
Teth39_1413	branched-chain amino acid aminotransferase	6.91947	6.24836	6.5316	7.4367	7.09512	6.80877
Teth39_1419	glutamyl-tRNA synthetase	4.44605	3.71877	3.26719	3.7633	3.15059	3.21196
Teth39_1420	phosphatidylglycerophosphatase A	4.86924	3.90543	4.34908	3.61995	4.75985	5.09546
Teth39_1422	Serine-type D-Ala-D-Ala carboxypeptidase	2.12372	2.08627	1.15947	0.755022	2.3749	2.21941
Teth39_1426	YheO domain protein	5.73112	5.10549	4.86764	5.21612	5.49974	5.66281
Teth39_1429	nicotinate (nicotinamide) nucleotide adenylyltransferase	3.36837	2.15616	3.6424	1.7516	3.76759	3.61209
Teth39_1431	small GTP-binding protein	4.52701	4.18964	4.29141	4.30027	4.42449	4.51984
Teth39_1433	ribosomal protein L27	8.07328	8.35756	8.40883	9.06042	8.86423	8.78536
Teth39_1435	ribosomal protein L21	6.55108	6.81042	6.21359	6.15659	6.74473	6.67584
Teth39_1438	GTP cyclohydrolase I	6.34145	5.80509	6.14509	6.49464	6.38989	6.2344
Teth39_1439	ribonuclease, Rne/Rng family	3.88406	3.52576	3.59842	3.70916	3.57108	3.2271
Teth39_1441	Radical SAM domain protein	2.89474	2.09449	2.09437	2.04156	2.03506	2.22763
Teth39_1444	methylglyoxal synthase	3.11839	2.83287	4.5993	4.26629	3.50035	4.73256
Teth39_1446	cell division topological specificity factor MinE	4.97778	3.74831	4.50764	3.4801	3.14291	2.98741
Teth39_1447	septum site-determining protein MinD	6.36223	6.41976	6.38327	6.49401	6.5964	6.49798
Teth39_1449	penicillin-binding protein, transpeptidase	1.91382	2.41095	2.19397	2.87675	2.48272	2.73258
Teth39_1451	rod shape-determining protein MreC	2.04904	2.14236	1.7634	2.55276	2.431	2.57527
Teth39_1452	cell shape determining protein, MreB/Mrl family	7.02583	7.31652	7.14867	7.07922	7.02895	7.22138
Teth39_1456	hydrogenase, Fe-only	7.81976	7.24627	7.05373	6.39487	6.19436	6.73872
Teth39_1457	NADH dehydrogenase (quinone)	8.03251	8.04237	8.22699	7.28743	6.80613	7.23228
Teth39_1458	hypothetical protein	8.92059	9.24152	9.69983	8.27989	8.31021	8.27881
Teth39_1459	histidine kinase	4.42949	3.51571	3.30398	-0.846939	-0.668935	-0.824431
Teth39_1460	NADH dehydrogenase (ubiquinone), 24 kDa subunit	5.13479	5.16535	5.09246	3.98876	5.04673	4.9824
Teth39_1463	Fe-S cluster domain protein	2.72071	3.573	2.03895	2.36131	3.03427	2.38382
Teth39_1465	hypothetical protein	-0.042566	-0.328089	5.00786	-0.217458	4.22221	3.14003
Teth39_1468	GTP-binding protein TypA	5.35823	5.18768	4.92574	5.6839	5.51269	5.1025
Teth39_1469	NLP/P60 protein	2.36155	3.60995	2.07591	1.63882	3.07122	3.28356
Teth39_1470	extracellular solute-binding protein, family 5	1.79974	-2.49938	0.835484	2.26903	-2.21075	2.29153
Teth39_1471	Quinolinate phosphoribosyl transferase	6.66391	6.57755	6.32017	6.18945	6.53284	6.51153
Teth39_1474	DNA polymerase I	2.85521	2.40301	2.71897	3.20282	3.80501	3.56544
Teth39_1479	conserved hypothetical protein 1440	4.18132	4.0291	4.64211	4.26176	5.42033	5.43258
Teth39_1488	histidine ammonia-lyase	2.49689	1.26742	2.02675	-2.33578	1.17721	1.02171
Teth39_1492	protein of unknown function DUF583	6.20713	6.77907	5.03551	4.94458	7.14966	6.70069
Teth39_1494	isoaspartyl dipeptidase	4.53487	4.07483	3.6458	4.05616	4.64361	4.67865
Teth39_1496	glutamine synthetase, type I	5.36972	5.0842	5.00055	5.57336	5.79239	5.71561
Teth39_1501	aspartate-semialdehyde dehydrogenase	7.14565	7.04029	7.22535	7.58621	7.34762	7.09612
Teth39_1502	dihydrodipicolinate synthase	7.14758	6.82623	6.95333	6.87511	6.87897	6.98335
Teth39_1503	Dihydrodipicolinate reductase	7.2414	6.94274	7.18499	7.69301	7.41686	7.12772
Teth39_1504	Tetrahydrodipicolinate succinyltransferase N-terminal domain protein	6.35559	6.464	6.14354	6.39107	6.01988	5.86438
Teth39_1505	ATP:corrinoid adenosyltransferase BtuR/CobO/CobP	3.84986	4.53149	3.91229	4.42526	5.1753	4.56027
Teth39_1506	single-strand binding protein/Primosomal replication protein n	2.79343	3.45186	3.6153	2.2397	2.79655	3.4005
Teth39_1512	Kojibiose phosphorylase	-2.77953	0.26993	-0.24538	1.26875	1.48525	1.08168
Teth39_1513	extracellular solute-binding protein, family 1	4.07931	3.07235	3.38642	3.75502	3.47349	3.61084
Teth39_1530	valyl-tRNA synthetase	4.30089	4.20324	4.01525	4.58806	4.68033	4.87592
Teth39_1535	two component transcriptional regulator, winged helix family	1.84024	3.2082	2.99647	2.18054	4.46398	3.12973
Teth39_1537		4.66052	3.44355	5.16714	4.43185	4.43533	4.34038
Teth39_1539	NCAIR mutase (PurE)-related protein-like protein	4.28523	3.52751	3.6607	4.11034	4.07148	3.66065
Teth39_1540	ExsB family protein	2.68152	3.04018	2.39588	-1.50696	2.00602	2.22937
Teth39_1547	Nucleoside-diphosphate kinase	4.40876	4.2868	3.93862	3.58969	4.41187	3.86027
Teth39_1556	UTP-glucose-1-phosphate uridylyltransferase	4.38499	4.38424	4.82589	4.2101	4.46474	4.23261
Teth39_1557	Phosphomannomutase	4.8198	4.23469	4.49499	4.2469	4.70205	4.74271
Teth39_1559	SNO glutamine amidotransferase	5.46968	5.76258	5.50205	6.34347	6.63181	6.74231
Teth39_1560	pyridoxine biosynthesis protein	5.60655	6.06732	6.12832	5.90376	6.24797	6.3202
Teth39_1572	V-type H(+)-translocating pyrophosphatase	1.78664	2.8171	1.21829	1.69417	2.34601	1.55122
Teth39_1575	aldo/keto reductase	4.71871	4.16184	4.00416	4.27247	4.59252	5.03701
Teth39_1577	LemA family protein	3.80123	3.05603	4.37838	3.81084	4.4326	4.51164
Teth39_1579	hypothetical protein	5.82065	5.33998	5.53501	5.50911	5.09252	4.93702
Teth39_1590	V-type H(+)-translocating pyrophosphatase	2.49707	2.56192	2.58046	2.82851	3.20052	2.51527
Teth39_1597	iron-containing alcohol dehydrogenase	3.00168	3.23088	2.15637	5.31448	5.99879	5.51811
Teth39_1598	aldo/keto reductase	2.17094	2.82937	1.8853	4.85115	5.11843	5.04701
Teth39_1607	Chromosome segregation ATPase-like protein	-3.61099	-3.89652	3.2367	-3.78589	-3.60788	-3.76338
Teth39_1610	4-oxalocrotonate tautomerase	5.19338	5.55653	5.55641	4.89646	2.79272	4.63877
Teth39_1622	lipopolysaccharide biosynthesis protein	5.1868	3.06441	4.71672	5.13625	5.8129	5.91419
Teth39_1623	Mannose-1-phosphate guanylyltransferase (GDP)	5.83817	5.47779	4.72059	4.59685	4.92007	4.56751
Teth39_1624	Undecaprenyl-phosphate galactose phosphotransferase	3.33098	2.36716	3.04534	2.08168	2.4713	2.5003
Teth39_1625	dTDP-4-dehydrorhamnose 3,5-epimerase	5.83423	6.09625	5.84818	6.10579	6.17507	5.98144
Teth39_1626	dTDP-4-dehydrorhamnose reductase	4.93158	4.40833	5.07012	4.96072	5.09036	5.07536
Teth39_1627	glucose-1-phosphate thymidylyltransferase	6.69235	6.46867	6.32548	6.40242	6.31851	6.10013
Teth39_1628	dTDP-glucose 4,6-dehydratase	6.30804	6.51904	6.42694	6.7041	6.8821	7.05978
Teth39_1629	polysaccharide pyruvyl transferase	3.96518	3.96444	3.10751	4.36657	4.87356	4.49097
Teth39_1630	glycosyl transferase, family 2	4.02505	3.73953	3.40052	4.42401	4.73131	3.87267
Teth39_1631	glycosyl transferase, family 2	4.20405	4.71333	4.49362	4.92238	4.20716	4.56633
Teth39_1639	protein of unknown function DUF1703	0.344293	-2.59728	2.06039	1.4144	-2.30864	2.04798
Teth39_1640	protein of unknown function DUF1703	2.93566	3.47799	2.05528	3.33499	3.224	2.6066
Teth39_1641	magnesium transporter	1.35221	1.06669	3.26933	2.50011	2.67812	2.52262
Teth39_1646	NAD+ synthetase	4.90714	4.49422	4.87264	4.66995	4.40431	4.55919
Teth39_1648	small GTP-binding protein	4.06418	3.77865	4.05873	4.16948	4.7837	4.42652
Teth39_1649	ATP-dependent protease La	3.16917	3.76038	2.2746	3.57142	3.84155	3.33403
Teth39_1650	ATP-dependent Clp protease, ATP-binding subunit ClpX	5.91521	5.95809	5.70519	5.46297	5.68727	5.53177
Teth39_1651	ATP-dependent Clp protease, proteolytic subunit ClpP	5.36404	5.67723	5.54909	5.70379	5.79252	5.63702
Teth39_1652	trigger factor	6.86546	6.9208	6.66593	6.96777	7.24024	7.28373
Teth39_1654	Hydroxyethylthiazole kinase	3.04507	2.51148	-1.50224	3.08179	2.80011	3.2888
Teth39_1656	phosphomethylpyrimidine kinase	3.75163	4.21254	3.72133	3.71005	2.80011	2.64462
Teth39_1657	glutamate synthase, alpha subunit domain protein	4.1325	2.88508	2.88496	3.20732	4.01359	3.41433
Teth39_1658	FAD-dependent pyridine nucleotide-disulphide oxidoreductase	5.66802	4.98532	5.31121	6.19419	6.07262	6.08251
Teth39_1659	4Fe-4S ferredoxin, iron-sulfur binding domain protein	4.9447	3.3367	3.98077	4.40197	5.48397	5.17091
Teth39_1660	Glutamate synthase (NADPH)	5.16816	4.9889	4.90983	5.81243	5.87669	5.94037
Teth39_1661	glutamine amidotransferase, class-II	4.93912	3.94038	4.07564	2.57929	1.10381	3.09675
Teth39_1666	glutamine synthetase, catalytic region	4.5428	4.1628	4.19487	5.70193	5.05408	5.45989
Teth39_1682	non-canonical purine NTP pyrophosphatase, rdgB/HAM1 family	3.67172	3.73426	2.24779	3.49683	4.53762	4.1476
Teth39_1683	ribonuclease PH	5.17177	4.22903	5.08319	5.44673	4.81728	4.66178
Teth39_1685	oligopeptide/dipeptide ABC transporter, ATPase subunit	5.67002	4.83461	5.47304	5.52529	5.54574	5.57734
Teth39_1686	oligopeptide/dipeptide ABC transporter, ATPase subunit	5.41724	4.95037	5.06177	5.34113	5.85796	6.01769
Teth39_1687	binding-protein-dependent transport systems inner membrane component	2.81334	3.36769	2.5277	2.63845	2.56838	2.66096
Teth39_1688	binding-protein-dependent transport systems inner membrane component	2.28424	1.10468	1.9986	2.10935	2.83519	2.67969
Teth39_1689	extracellular solute-binding protein, family 5	9.19115	9.09436	9.66911	9.24231	8.94633	8.79631
Teth39_1691	glutamyl-tRNA(Gln) amidotransferase, B subunit	5.45028	5.82481	5.66482	5.3454	5.56826	6.24517
Teth39_1692	glutamyl-tRNA(Gln) amidotransferase, A subunit	6.11608	6.4715	6.2258	6.19606	6.31123	6.48706
Teth39_1694	DNA ligase, NAD-dependent	4.07137	4.20834	3.78573	4.0245	3.93399	4.12645
Teth39_1695	ATP-dependent DNA helicase PcrA	2.32232	2.0368	2.03668	2.28074	2.69327	1.46338
Teth39_1699	phosphotransferase system, lactose/cellobiose-specific IIB subunit	7.32572	7.0402	6.98158	7.77044	8.00335	8.19707
Teth39_1702	transcriptional antiterminator, BglG	0.616924	2.61315	1.98477	1.33607	2.76847	1.65835
Teth39_1703	biotin and thiamin synthesis associated	4.16774	3.88222	3.47357	3.01228	3.50447	3.25166
Teth39_1705	amidohydrolase	4.48271	4.79481	4.71738	4.05985	4.36716	4.01308
Teth39_1706	glutamate racemase	2.25602	3.31922	3.15554	2.62211	3.25979	3.96709
Teth39_1708	phosphoribosylamine--glycine ligase	-1.88301	3.54613	2.79958	2.76344	3.34367	3.40504
Teth39_1709	phosphoribosylaminoimidazolecarboxamide formyltransferase/IMP cyclohydrolase	4.15721	4.65545	4.02724	4.66729	4.97556	5.04987
Teth39_1713	phosphoribosylformylglycinamidine synthase II	1.32373	1.99284	1.84583	2.93083	3.0279	2.49381
Teth39_1716	phosphoribosylaminoimidazole-succinocarboxamide synthase	2.96488	3.7673	2.92731	3.43417	2.66822	2.13388
Teth39_1719	GMP synthase, large subunit	6.37364	6.64421	6.62003	6.22196	6.18966	6.16155
Teth39_1720	response regulator receiver protein	3.34936	3.33807	3.25221	3.44871	4.33577	4.18027
Teth39_1721	chaperonin GroEL	9.3097	9.79809	9.82811	10.4757	10.3665	10.386
Teth39_1722	chaperonin Cpn10	7.92426	9.07362	8.37271	7.93293	7.61266	7.53612
Teth39_1729	ferredoxin-dependent glutamate synthase	4.86838	4.61366	3.97154	5.09813	5.29947	5.2553
Teth39_1730	glutamate synthase (NADPH), homotetrameric	5.73408	5.88433	5.69773	5.52827	5.46877	5.66641
Teth39_1731	oxidoreductase FAD/NAD(P)-binding domain protein	6.20764	5.71688	5.44449	5.4155	5.55635	5.32354
Teth39_1732	hypothetical protein	2.73287	2.69542	1.76862	2.55798	3.19566	3.38823
Teth39_1737	CoA-binding domain protein	6.0572	5.86826	6.67998	6.26085	5.9568	6.25751
Teth39_1738	OmpA/MotB domain protein	2.64681	3.749	2.90901	2.77169	3.75743	3.25387
Teth39_1740	ABC transporter related	1.79026	1.90085	0.0627426	2.01148	2.97213	2.34444
Teth39_1741	D-isomer specific 2-hydroxyacid dehydrogenase, NAD-binding	3.1818	3.20673	3.46194	3.57269	3.34847	3.33986
Teth39_1747	carbamate kinase	5.23864	5.03481	5.14916	5.29613	5.28318	5.12768
Teth39_1748	ornithine carbamoyltransferase	6.74205	6.48588	6.52869	6.47537	6.33669	6.80924
Teth39_1750	amidohydrolase	5.87573	5.69661	5.6336	5.74435	5.71534	5.6322
Teth39_1753	RNA binding S1 domain protein	2.68813	2.40261	2.40249	3.49527	3.67327	3.34326
Teth39_1754	peptide chain release factor 2	5.62562	5.27781	5.30917	5.25516	5.46766	5.05138
Teth39_1755	preprotein translocase, SecA subunit	4.62572	4.24758	4.27118	3.84701	4.21626	4.2559
Teth39_1760	metal dependent phosphohydrolase	2.57315	1.82795	1.14922	1.25997	1.43797	1.66132
Teth39_1761	hypothetical protein	5.51681	5.3297	5.12555	4.93247	5.35844	4.88571
Teth39_1762	sigma 54 modulation protein/ribosomal protein S30EA	6.52226	6.23674	6.11199	5.97479	6.15279	6.07259
Teth39_1763	ABC transporter related	2.93451	2.34921	-1.36473	1.56581	2.63785	3.03019
Teth39_1765	extracellular solute-binding protein, family 3	3.45767	3.85044	2.98753	5.14714	5.93634	5.84182
Teth39_1767	hypothetical protein	6.60103	6.05766	5.74335	6.07097	4.14353	5.75458
Teth39_1771	flagellar hook-associated 2 domain protein	1.82181	0.342477	0.34236	-2.36668	2.07299	2.62405
Teth39_1772	flagellar protein FlaG protein	4.6654	4.37988	3.73558	3.16771	3.34572	2.67503
Teth39_1775	putative RNA methylase	2.52482	2.99874	-1.47465	1.97108	4.15017	2.92027
Teth39_1776	Type II site-specific deoxyribonuclease	5.13464	5.47449	5.17708	4.95975	5.26968	5.27318
Teth39_1779	flagellin domain protein	9.14914	8.98999	9.05957	9.16464	8.53813	8.64824
Teth39_1780	carbon storage regulator, CsrA	4.31281	4.02729	4.57501	4.13792	3.42188	4.16043
Teth39_1781	protein of unknown function DUF180	4.82254	3.97124	3.78662	3.13792	4.07537	2.26639
Teth39_1783	flagellar hook-associated protein 3	4.15123	3.76839	3.86559	2.91186	2.87826	1.79608
Teth39_1784	flagellar hook-associated protein FlgK	2.18258	2.10866	2.29305	1.081	1.93762	2.58986
Teth39_1787	hypothetical protein	5.25702	4.87418	4.40186	3.55798	5.43705	5.19581
Teth39_1789	helicase, RecD/TraA family	2.64227	1.67845	1.49383	2.09954	2.41085	2.25535
Teth39_1790	Methionine adenosyltransferase	8.384	8.2919	8.36869	8.1118	7.86714	7.96355
Teth39_1791	Rubrerythrin	7.86794	6.93456	7.22275	7.28365	7.09826	7.59618
Teth39_1794	hypothetical protein	1.92253	2.28119	0.443087	-2.26596	1.92565	1.77015
Teth39_1796	two component transcriptional regulator, winged helix family	4.23758	4.44316	3.54972	3.3124	3.03073	2.57546
Teth39_1797	transcriptional regulator, LacI family	5.20947	5.03842	4.88356	5.18527	5.59418	5.37639
Teth39_1798	Cof-like hydrolase	4.36396	3.98727	3.27074	3.38149	3.21143	3.05593
Teth39_1803	phosphoribosylaminoimidazole carboxylase, ATPase subunit	-1.76466	-2.05018	-2.0503	2.88179	3.46202	3.30652
Teth39_1806	tRNA(1-methyladenosine) methyltransferase and related methyltransferase-like protein	5.15721	5.02736	4.97719	4.45982	4.71446	5.05861
Teth39_1808	3-methyl-2-oxobutanoate hydroxymethyltransferase	5.04786	5.51392	5.41271	5.45189	5.51543	5.71072
Teth39_1809	pantoate--beta-alanine ligase	4.12357	3.0554	2.11133	3.73181	4.76663	4.24542
Teth39_1810	aspartate 1-decarboxylase	2.77723	4.14519	3.38562	4.04421	5.83278	5.67728
Teth39_1811	glucose-inhibited division protein A	2.04373	2.56595	2.40228	2.51302	3.00148	3.10132
Teth39_1813	Hydantoinase/oxoprolinase	2.68207	2.68939	1.8817	2.80002	3.14471	2.98921
Teth39_1814	hypothetical protein	3.82896	3.82363	3.19525	3.93427	3.97896	4.1913
Teth39_1815	hypothetical protein	1.87273	2.79717	1.28732	1.69784	2.68358	1.72035
Teth39_1819	putative aconitate hydratase	4.89758	4.80688	4.68811	5.53751	5.80182	5.70111
Teth39_1820	homocitrate synthase	5.14362	4.57534	4.8942	5.70084	5.92235	6.10866
Teth39_1824	hypothetical protein	2.79026	3.46663	2.90073	3.57726	3.97213	3.81664
Teth39_1825	methyl-accepting chemotaxis sensory transducer	1.06475	-2.55576	2.66769	2.02815	2.70111	3.01781
Teth39_1826	pyrimidine-nucleoside phosphorylase	5.59052	5.44178	4.68763	5.7167	6.54091	6.20042
Teth39_1827	phosphopentomutase	5.58731	5.4288	5.24756	5.84507	6.22472	6.05201
Teth39_1828	cytidine deaminase	3.46481	3.93874	3.72701	4.39743	5.29184	5.61287
Teth39_1829	transcriptional regulator, GntR family	4.00452	4.24638	3.71888	4.16852	4.62076	3.57194
Teth39_1832	ABC transporter related	4.26	3.97447	3.92251	4.73106	5.40071	5.26817
Teth39_1833	basic membrane lipoprotein	7.43407	7.63086	7.07285	8.0081	8.17143	7.97097
Teth39_1836	glutamate formiminotransferase	5.13077	4.93737	4.52712	4.80561	5.13388	4.82812
Teth39_1837	urocanate hydratase	5.46267	5.11425	5.31391	4.91538	5.52604	5.35074
Teth39_1838	methyl-accepting chemotaxis sensory transducer with Cache sensor	5.49492	5.27474	5.17546	5.41696	5.75735	5.55935
Teth39_1842	pyruvate flavodoxin/ferredoxin oxidoreductase domain protein	8.503	8.24631	8.31531	8.47212	7.96199	8.00022
Teth39_1848	peptidase M42 family protein	5.69851	5.71949	5.42457	5.4135	5.30545	5.28705
Teth39_1849	peptidase M42 family protein	4.11176	4.32696	3.57745	3.96243	4.35837	3.85192
Teth39_1850	peptidase M42 family protein	4.74734	4.2902	3.50617	3.99121	4.13407	3.3564
Teth39_1851	hypothetical protein	3.50447	3.33145	2.65304	2.57929	2.94179	2.7863
Teth39_1860	hypothetical protein	3.70422	3.58226	3.86234	2.20653	4.38562	4.4318
Teth39_1862	hypothetical protein	4.24402	3.38646	3.49885	3.6096	3.7876	2.76931
Teth39_1864	alpha/beta hydrolase fold	3.50141	3.21589	2.90532	2.61995	3.87236	3.20213
Teth39_1865	hypothetical protein	3.67759	3.7943	4.01104	2.39519	2.87296	-1.29613
Teth39_1873	peptidase M42 family protein	5.41846	6.02992	5.99653	5.65291	6.18941	5.80035
Teth39_1874	Cellulase	2.95037	1.56827	2.39444	2.50518	2.19216	2.41548
Teth39_1875	peptidase M42 family protein	3.76487	3.48228	2.99078	3.58494	3.32487	3.04484
Teth39_1882	isocitrate dehydrogenase, NADP-dependent	6.22103	6.31149	6.28568	6.40933	6.56142	6.55488
Teth39_1883	cobalt ABC transporter, ATPase subunit	2.05426	2.44735	2.44723	3.01766	2.73598	3.53512
Teth39_1888	glutamate-1-semialdehyde-2,1-aminomutase	4.87412	4.64171	4.44645	4.49622	4.95619	4.94671
Teth39_1889	Porphobilinogen synthase	4.20261	4.77136	3.91697	4.73678	4.96483	4.9045
Teth39_1895	Adenosylcobinamide kinase	4.27247	4.45914	4.35466	4.75826	4.74778	4.25339
Teth39_1896	putative L-threonine-O-3-phosphate decarboxylase	3.55551	2.5197	2.70408	3.25859	3.30329	2.44123
Teth39_1897	hypothetical protein	2.61682	3.09074	1.95233	2.74169	3.16777	3.22388
Teth39_1900	cobyric acid synthase CobQ	5.03627	4.75074	4.62599	4.67014	4.97841	4.9986
Teth39_1901	cobyrinic acid a,c-diamide synthase	3.52006	3.90091	3.5689	3.95099	3.93042	3.36767
Teth39_1904	periplasmic binding protein	8.24871	7.83309	7.92099	8.17875	7.95345	8.244
Teth39_1908	protein of unknown function DUF820	5.05354	4.84465	4.07384	4.41912	4.48462	4.07379
Teth39_1911	cysteine desulfurase, SufS subfamily	5.83362	5.89415	5.93912	5.44122	5.51982	5.27871
Teth39_1915	nitrite and sulphite reductase 4Fe-4S region	4.57477	4.71461	3.94115	3.35784	4.06322	3.90772
Teth39_1916	oxidoreductase FAD/NAD(P)-binding domain protein	5.85855	5.63669	5.43648	4.62826	3.89353	3.97256
Teth39_1917	4Fe-4S ferredoxin, iron-sulfur binding domain protein	5.0348	4.74928	4.29507	2.85947	2.09353	2.2378
Teth39_1922	ATPase associated with various cellular activities, AAA_3	2.55599	-1.74313	2.51842	2.08133	2.55911	2.65168
Teth39_1924	periplasmic solute binding protein	1.45283	2.36112	3.00518	2.71982	2.89782	3.302
Teth39_1925	ABC transporter related	2.85271	3.52182	-1.44653	3.48556	3.94376	3.16001
Teth39_1937	putative TIM-barrel protein, nifR3 family	2.69715	2.41163	2.41151	1.08038	2.15242	1.99693
Teth39_1938	5'-nucleotidase., 2',3'-cyclic-nucleotide 2'-phosphodiesterase	3.76236	3.35147	3.14228	4.16915	4.3067	4.44692
Teth39_1940	phosphoenolpyruvate-dependent sugar phosphotransferase system, EIIA 2	3.65157	3.36605	3.82561	3.93636	4.11436	4.14337
Teth39_1942	PTS system, mannitol-specific IIC subunit	2.58471	2.46275	1.65489	2.01371	2.89827	2.59589
Teth39_1944	glycoside hydrolase, family 4	2.07321	2.03576	1.78757	2.14639	2.7205	2.56501
Teth39_1950	hypothetical protein	2.10209	3.30292	2.49506	1.92719	3.03188	2.87639
Teth39_1952	Indigoidine synthase A family protein	3.90177	4.48431	4.36044	3.72688	3.53705	3.63688
Teth39_1953	PfkB domain protein	3.69837	3.98669	3.41273	3.05128	3.70148	3.2071
Teth39_1956	leucyl-tRNA synthetase	4.76226	4.64583	4.54237	4.69535	5.15592	4.98322
Teth39_1958	ABC transporter related	2.24989	-1.37061	1.96425	2.75361	2.93162	2.77612
Teth39_1960	putative CoA-substrate-specific enzyme activase	5.16408	5.22342	3.93489	4.20321	3.61052	3.68955
Teth39_1963	hypothetical protein	1.80964	2.20273	3.29055	2.77303	1.81275	3.2905
Teth39_1970	D-isomer specific 2-hydroxyacid dehydrogenase, NAD-binding	5.48952	5.26909	5.10036	4.8468	5.23842	5.1221
Teth39_1971	2-dehydro-3-deoxyphosphogluconate aldolase/4-hydroxy-2-oxoglutarate aldolase	5.22991	4.33856	4.24112	5.11557	5.16982	4.87895
Teth39_1972	PfkB domain protein	4.66759	4.85276	4.76051	4.4295	4.89901	4.74351
Teth39_1973	5-carboxymethyl-2-hydroxymuconate Delta-isomerase	4.38255	4.57356	3.6607	4.11034	4.07148	2.95409
Teth39_1974	2-dehydro-3-deoxyphosphogluconate aldolase/4-hydroxy-2-oxoglutarate aldolase	2.80016	2.13579	2.81429	2.62527	3.35111	2.64778
Teth39_1975	transcriptional regulator, IclR family	3.92371	3.35799	3.63807	3.46862	3.92682	3.63802
Teth39_1977	hypothetical protein	3.31327	4.17606	3.6763	4.43695	4.61495	4.83434
Teth39_1978	penicillin-binding protein, 1A family	3.87485	4.0709	2.9273	2.97195	3.27926	2.85242
Teth39_1979	iron-containing alcohol dehydrogenase	5.96899	6.10189	6.18983	5.83399	5.86725	5.8565
Teth39_1984	aminotransferase, class I and II	4.70165	3.99556	3.47999	3.76766	4.40654	5.04408
Teth39_1985	OsmC family protein	8.26464	8.31997	8.45236	8.67716	8.14155	8.05626
Teth39_1986	dihydrolipoamide dehydrogenase	5.89621	5.61069	5.54873	5.62753	6.13606	5.92826
Teth39_1988	glycine cleavage system T protein	6.60871	6.83084	6.54085	6.72124	6.88786	6.70935
Teth39_1989	glycine cleavage system H protein	5.86479	5.88309	5.36048	5.8192	5.64923	5.49373
Teth39_1990	Glycine dehydrogenase (decarboxylating)	3.24723	3.36706	3.53362	3.18484	3.36285	3.58595
Teth39_1991	Glycine dehydrogenase (decarboxylating)	4.33266	4.32427	4.36558	4.47633	4.84529	4.61642
Teth39_1992	protein of unknown function DUF100	4.94222	4.18601	4.30455	4.81127	4.80483	4.7445
Teth39_1993	protein of unknown function DUF296	5.30697	4.7286	4.93016	4.47139	4.7827	3.99894
Teth39_1997	L-lactate dehydrogenase	4.6906	4.46563	4.83032	4.63437	5.02391	5.32789
Teth39_2006	alkyl hydroperoxide reductase/ Thiol specific antioxidant/ Mal allergen	6.59387	5.57663	6.25959	6.09902	6.15239	6.06056
Teth39_2007	aromatic amino acid beta-eliminating lyase/threonine aldolase	3.93509	3.82649	3.82637	2.23605	3.05824	1.95879
Teth39_2008	SMC domain protein	2.06366	2.54183	1.9665	1.6719	2.25525	2.09976
Teth39_2009	nuclease SbcCD, D subunit	2.6393	2.35377	1.89398	1.70496	2.4308	1.34862
Teth39_2012	5-carboxymethyl-2-hydroxymuconate Delta-isomerase	6.74355	7.08495	6.73577	6.54938	6.8213	6.80442
Teth39_2019	putative transcriptional regulator, CopG family	3.38176	3.09623	4.20363	3.20686	4.49238	3.98882
Teth39_2024	ferrous iron transport protein B	5.56684	5.89616	5.59567	6.0879	6.04241	5.93224
Teth39_2025	FeoA family protein	5.60842	6.36157	6.17959	5.92462	6.01688	5.2007
Teth39_2026	putative transcriptional regulator, AsnC family	6.45653	6.33576	5.86052	6.41491	6.23334	6.61676
Teth39_2027	aminotransferase, class I and II	3.8568	3.5188	4.02262	3.92523	4.2772	4.44738
Teth39_2028	N-acetylglucosamine-6-phosphate deacetylase	4.62225	3.83708	3.67939	4.08975	4.6772	4.57175
Teth39_2031	protein of unknown function DUF820	4.58644	3.78619	4.18829	4.04371	4.22171	3.91933
Teth39_2038	Monosaccharide-transporting ATPase	2.82737	2.54185	2.54173	2.10464	3.39015	3.74939
Teth39_2042	ribokinase	2.27016	1.6058	-1.7293	2.39504	2.57305	2.41755
Teth39_2061	TrkA-N domain protein	5.64854	5.65395	4.99809	5.51898	5.78358	5.70977
Teth39_2064	D-isomer specific 2-hydroxyacid dehydrogenase, NAD-binding	1.25957	-1.84574	-1.84586	3.36643	2.70456	1.62238
Teth39_2087	4Fe-4S ferredoxin, iron-sulfur binding domain protein	4.55088	4.57205	3.7986	3.98598	4.60985	4.55998
Teth39_2089	beta-hydroxyacyl-(acyl-carrier-protein) dehydratase FabZ	3.93972	3.40613	3.40601	3.21699	2.50096	-0.474332
Teth39_2094	cell shape determining protein, MreB/Mrl family	3.84616	3.56064	3.56052	3.4544	4.28108	4.04895
Teth39_2098	pyruvate phosphate dikinase, PEP/pyruvate-binding	-2.31941	2.61863	2.21629	2.72926	2.65194	2.00149
Teth39_2099	alanine dehydrogenase	4.15314	3.94038	3.33133	4.12029	3.62008	4.00075
Teth39_2104	uracil phosphoribosyltransferase	5.19393	4.70026	4.45683	4.37909	4.45273	4.29724
Teth39_2105	sugar-phosphate isomerase, RpiB/LacA/LacB family	5.63262	5.3471	5.41308	4.77952	5.15921	5.41096
Teth39_2106	arsenate reductase	5.19933	4.82264	3.54644	4.93327	5.28818	5.4323
Teth39_2107	Sua5/YciO/YrdC/YwlC family protein	3.69626	3.17621	3.6123	2.65858	4.23554	4.15281
Teth39_2109	peptide chain release factor 1	5.45392	5.65082	4.68069	5.61785	5.96206	5.89359
Teth39_2112	Thymidine kinase	4.20357	3.91805	4.17326	4.77511	4.20668	4.71187
Teth39_2113	ribosomal protein L31	5.19255	4.90703	4.90691	5.98481	5.19566	6.28155
Teth39_2114	transcription termination factor Rho	4.04324	3.63396	3.63385	4.08794	3.9226	4.38759
Teth39_2115	fructose-1,6-bisphosphate aldolase, class II	8.95619	8.90496	8.82456	8.91934	8.6359	8.36542
Teth39_2119	electron transport complex, RnfABCDGE type, B subunit	6.10879	5.4632	4.77811	5.67261	5.8821	6.05889
Teth39_2122	electron transport complex, RnfABCDGE type, G subunit	4.86426	3.77116	3.60748	4.5982	3.50012	4.1845
Teth39_2123	electron transport complex, RnfABCDGE type, D subunit	3.16816	1.93869	1.55973	1.67048	3.17128	2.3716
Teth39_2124	electron transport complex, RnfABCDGE type, C subunit	6.4477	5.71392	6.123	6.06602	6.03718	6.28241
Teth39_2125	Microtubule-severing ATPase	2.36444	2.42698	0.425313	1.72987	-2.10573	0.558569
Teth39_2127	hypothetical protein	5.95943	6.1334	6.22845	6.87212	6.98502	7.07396
Teth39_2128	protein of unknown function DUF59	5.76205	5.52516	5.54876	5.61168	5.83751	6.07136
Teth39_2130	hypothetical protein	3.79754	2.99729	1.51082	2.54825	3.56613	3.27732
Teth39_2137	methionyl-tRNA synthetase	4.49032	4.05794	4.27285	4.95373	4.7487	5.46595
Teth39_2141	transcriptional regulator, AbrB family	8.65703	9.30065	9.3615	8.91438	8.91741	9.10274
Teth39_2145	Arginine deiminase	4.17319	4.29711	3.50219	4.50616	4.3056	4.0208
Teth39_2146	PSP1 domain protein	3.10632	3.0053	-1.6526	-1.54185	1.45595	2.74233
Teth39_2149	protein of unknown function DUF970	7.36864	7.62773	7.97825	7.79398	8.09398	8.01971
Teth39_2154	putative glucokinase, ROK family	5.42561	3.95773	4.38653	4.22593	4.3273	4.32121
Teth39_2155	FAD-dependent pyridine nucleotide-disulphide oxidoreductase	8.67225	8.63607	8.57426	6.86268	6.5074	6.10313
Teth39_2156	protein of unknown function DUF395, YeeE/YedE	3.04977	2.38541	3.70808	2.49604	-0.660942	2.51855
Teth39_2157	SirA family protein	9.16803	9.39132	9.19199	6.43836	5.42343	6.07551
Teth39_2159	transcriptional regulator, LysR family	2.62708	2.34155	2.80111	2.91186	3.27437	3.68466
Teth39_2163	Hydantoinase/oxoprolinase	2.47435	2.49928	1.7926	2.74322	2.92122	2.63242
Teth39_2164	protein of unknown function DUF917	2.96594	3.12418	-1.97748	2.79105	3.41281	2.81356
Teth39_2171	hydro-lyase, Fe-S type, tartrate/fumarate subfamily, alpha subunit	3.66675	3.74906	3.07065	3.34496	4.49722	4.41836
Teth39_2172	PP-loop domain protein	4.48086	3.54667	3.86074	4.1484	3.83531	3.79231
Teth39_2175	short-chain dehydrogenase/reductase SDR	3.65478	4.49292	3.98823	4.09898	5.45082	5.15483
Teth39_2180	glycosidase, PH1107-related	2.88001	3.30105	1.1525	1.26325	2.63505	2.17979
Teth39_2195	metal dependent phosphohydrolase	2.48214	1.64877	1.94843	2.51885	2.69686	1.40307
Teth39_2198	recombination protein RecR	2.905	2.91925	2.24052	2.35127	2.52927	2.37377
Teth39_2199	conserved hypothetical protein 103	5.00161	4.97142	5.18817	5.08205	5.47692	5.32143
Teth39_2200	DNA polymerase III, subunits gamma and tau	3.34874	2.86153	2.62689	2.29388	2.78233	3.19635
Teth39_2201	putative PAS/PAC sensor protein	1.99729	1.71177	1.71165	2.17046	1.7888	1.08546
Teth39_2202	CMP/dCMP deaminase, zinc-binding	2.95333	2.15261	2.1525	2.26325	3.63505	4.12374
Teth39_2212	hypothetical protein	3.58844	3.70514	3.583	4.12996	3.73845	2.62832
Teth39_2226	SAF domain	3.98573	4.01066	3.86365	4.48913	4.55463	5.0478
Teth39_2232	Type IV secretory pathway VirB4 components-like protein	1.2866	0.622231	1.30073	1.87115	2.23366	2.86081
Teth39_2237	hypothetical protein	3.3717	2.70734	4.5958	3.49658	3.37481	3.76716
Teth39_2247	peptidase S9, prolyl oligopeptidase active site domain protein	5.25726	5.07659	5.28338	4.68413	5.02462	5.30747
Teth39_2248	Adenylosuccinate synthase	4.95295	4.17944	4.50831	4.70075	5.19806	5.27704
Teth39_2249	FAD dependent oxidoreductase	3.69697	3.3257	3.5689	3.67965	4.50756	4.25365
Teth39_2250	methyl-accepting chemotaxis sensory transducer	3.7323	3.90762	4.70506	4.61415	4.78961	5.56273
Teth39_2252	FAD-dependent pyridine nucleotide-disulphide oxidoreductase	6.94987	7.16284	7.08519	7.34705	7.31292	7.28967
Teth39_2253	oligoendopeptidase F	3.12953	2.74669	2.27437	2.51843	3.5399	3.31163
Teth39_2257	V-type ATPase, D subunit	6.37325	6.54979	6.48585	6.28188	6.37636	6.30439
Teth39_2258	H+-transporting two-sector ATPase, alpha/beta subunit, central region	7.73633	7.86289	7.69729	7.6064	7.58988	7.58901
Teth39_2259	ATP synthase, A subunit	8.17202	8.48277	8.65529	8.55625	8.47925	8.37712
Teth39_2260	Vacuolar H+-transporting two-sector ATPase, F subunit	5.47381	6.0101	5.76202	5.93886	6.46022	6.35477
Teth39_2261	H(+)-transporting two-sector ATPase	5.30396	5.05559	5.29179	5.27227	5.48396	5.65485
Teth39_2262	H+-transporting two-sector ATPase, E subunit	5.50204	6.41269	5.86688	4.72371	4.98265	5.23569
Teth39_2263	H+-transporting two-sector ATPase, C subunit	6.67002	8.62929	7.34842	8.32559	8.94342	9.33376
Teth39_2264	H(+)-transporting two-sector ATPase	4.90873	4.64815	4.76669	5.1468	5.22706	5.03054
Teth39_2268	replicative DNA helicase	0.859688	1.08936	1.76785	1.19999	1.75684	2.14918
Teth39_2269	ribosomal protein L9	5.06856	5.71448	4.31072	4.55477	6.20017	5.89946
Teth39_2270	phosphoesterase, RecJ domain protein	1.73412	0.00671669	0.900637	1.77083	1.18939	1.79334
Teth39_2273	ribosomal protein S18	6.57249	5.30641	4.34439	4.66675	4.63315	5.93064
Teth39_2274	single-strand binding protein	6.38153	6.64979	6.38301	6.03835	6.63885	6.01553
Teth39_2275	ribosomal protein S6	5.69837	4.79376	5.7679	6.78391	6.68478	6.62769
Teth39_2277	MscS Mechanosensitive ion channel	4.47874	3.83805	4.82122	3.94868	3.65448	3.63229
Teth39_2284	parB-like partition protein	5.09165	4.85617	5.08315	4.57341	4.46664	4.65912
Teth39_2285	Cobyrinic acid a,c-diamide synthase	5.44771	5.36965	4.75193	4.97665	5.40549	4.69534
Teth39_2286	parB-like partition protein	3.23498	3.44442	2.73774	3.2446	2.77842	-1.39067
Teth39_2289	glucose inhibited division protein A	4.80293	4.30589	4.09596	4.5707	5.08617	4.99849
Teth39_2290	tRNA modification GTPase TrmE	4.80403	4.26572	4.35488	4.776	4.98849	5.08273
Teth39_2291	single-stranded nucleic acid binding R3H domain protein	2.85513	2.86937	2.86926	2.98	3.15801	3.25058

## Sheet: ANOVA_p05
Locus	Desc	_Row	GrandMean	Mean Condition CTRL	Mean Condition FURF	Diff of Condition = (CTRL) - (FURF)	-log10(p-value) for Diff of Condition = (CTRL) - (FURF)	pvalue
Teth39_1721	chaperonin GroEL	2	10.0274	9.6453	10.4094	-0.76413	2.20614	0.00622103
Teth39_0218	Alcohol dehydrogenase, zinc-binding domain protein	5	9.76349	10.1944	9.33261	0.861759	2.71753	0.00191632
Teth39_0220	iron-containing alcohol dehydrogenase	8	9.09562	9.26621	8.92503	0.341178	1.4069	0.0391829
Teth39_0206	iron-containing alcohol dehydrogenase	9	7.94757	8.27952	7.61561	0.663914	3.15762	0.000695625
Teth39_1457	NADH dehydrogenase (quinone)	13	7.60462	8.10062	7.10861	0.99201	2.77246	0.00168865
Teth39_1790	Methionine adenosyltransferase	16	8.16451	8.3482	7.98083	0.367365	1.69334	0.020261
Teth39_1393	chaperone protein DnaK	17	7.40193	7.03967	7.76418	-0.72451	2.71428	0.00193072
Teth39_2155	FAD-dependent pyridine nucleotide-disulphide oxidoreductase	18	7.5593	8.62753	6.49107	2.13646	3.92069	0.000120036
Teth39_0160	SpoVG family protein	22	9.92097	10.26	9.5819	0.678144	1.56478	0.0272409
Teth39_0371	translation elongation factor G	23	7.04679	6.8783	7.21528	-0.33698	1.52531	0.0298327
Teth39_0372	translation elongation factor Tu	25	7.67037	8.1665	7.17424	0.992257	1.9471	0.0112953
Teth39_0217	oxidoreductase FAD/NAD(P)-binding domain protein	26	8.019	8.68747	7.35052	1.33695	2.44532	0.00358653
Teth39_0216	glutamate synthase (NADPH), homotetrameric	28	7.26387	8.07759	6.45015	1.62744	4.79173	1.61536e-05
Teth39_1833	basic membrane lipoprotein	32	7.71471	7.37926	8.05017	-0.67091	1.94473	0.0113573
Teth39_1456	hydrogenase, Fe-only	33	6.90795	7.37325	6.44265	0.930603	1.84538	0.0142763
Teth39_0144	Alanine--glyoxylate transaminase	37	7.47974	7.06933	7.89015	-0.82082	3.2187	0.000604363
Teth39_0958	intracellular protease, PfpI family	39	8.58401	8.80066	8.36736	0.433301	1.93109	0.0117195
Teth39_0445	thioredoxin reductase	40	7.56868	8.14232	6.99504	1.14728	2.74714	0.00179004
Teth39_1458	hypothetical protein	44	8.78847	9.28731	8.28963	0.997678	2.2986	0.00502804
Teth39_0374	ribosomal protein L3	49	7.93219	7.58425	8.28013	-0.69589	2.30028	0.00500867
Teth39_1191	recA protein	50	7.17367	7.43719	6.91014	0.527046	1.63258	0.0233034
Teth39_1036	aspartyl-tRNA synthetase	51	6.37927	5.99062	6.76791	-0.77729	2.22246	0.00599153
Teth39_1198	aspartate kinase	59	6.89813	6.69181	7.10445	-0.41264	1.91193	0.0122482
Teth39_1719	GMP synthase, large subunit	67	6.36851	6.54596	6.19106	0.354904	1.5519	0.0280609
Teth39_1433	ribosomal protein L27	76	8.59161	8.27989	8.90334	-0.62345	2.1513	0.00705838
Teth39_0743	purine nucleoside phosphorylase	77	7.25374	7.61369	6.89378	0.719913	2.20276	0.00626956
Teth39_0402	DNA-directed RNA polymerase, alpha subunit	79	6.80563	6.5616	7.04965	-0.48805	1.41665	0.0383134
Teth39_1628	dTDP-glucose 4,6-dehydratase	80	6.65	6.41801	6.88199	-0.46399	1.74113	0.0181497
Teth39_0029	seryl-tRNA synthetase	83	6.33175	6.63382	6.02968	0.604139	1.80718	0.015589
Teth39_0116	FeS assembly ATPase SufC	85	6.98928	6.40388	7.57469	-1.17081	1.69535	0.0201676
Teth39_0119	cysteine desulfurase, SufS subfamily	90	6.32794	5.98982	6.66606	-0.67624	2.41113	0.00388034
Teth39_0118	SufBD protein	91	6.37459	5.57667	7.17251	-1.59584	3.43802	0.000364735
Teth39_1203	Polyribonucleotide nucleotidyltransferase	93	5.55668	5.38426	5.72909	-0.34484	1.56603	0.0271625
Teth39_0329	ribonucleoside-diphosphate reductase, adenosylcobalamin-dependent	104	5.1671	4.85631	5.4779	-0.62159	2.30476	0.00495725
Teth39_2157	SirA family protein	115	7.61478	9.25045	5.9791	3.27135	4.25019	5.6209e-05
Teth39_0189	arginyl-tRNA synthetase	120	5.47354	5.27065	5.67644	-0.40579	1.80293	0.0157423
Teth39_1819	putative aconitate hydratase	122	5.23884	4.79753	5.68015	-0.88262	3.17388	0.000670062
Teth39_1010	CheW protein	126	7.32919	6.95688	7.70151	-0.74462	1.71448	0.0192985
Teth39_0757	putative cold-shock DNA-binding domain protein	127	8.1124	8.95778	7.26702	1.69076	1.5394	0.0288804
Teth39_0115	chaperonin Cpn10	132	7.83747	7.26344	8.4115	-1.14805	1.88753	0.0129559
Teth39_1826	pyrimidine-nucleoside phosphorylase	133	5.69633	5.23998	6.15267	-0.91269	1.41905	0.0381025
Teth39_0117	FeS assembly protein SufB	137	5.48151	4.77409	6.18894	-1.41485	3.04265	0.000906471
Teth39_0019	dihydroxy-acid dehydratase	138	5.33998	5.03634	5.64363	-0.60729	2.05993	0.00871094
Teth39_0140	Homoserine dehydrogenase	139	5.75457	5.44419	6.06495	-0.62076	1.73397	0.0184513
Teth39_0753	putative GAF sensor protein	140	7.10923	7.50368	6.71478	0.788905	1.36386	0.0432658
Teth39_1658	FAD-dependent pyridine nucleotide-disulphide oxidoreductase	141	5.71898	5.32152	6.11644	-0.79492	2.05553	0.00879982
Teth39_0349	prolyl-tRNA synthetase	142	5.31269	5.02823	5.59715	-0.56893	1.79913	0.0158808
Teth39_1660	Glutamate synthase (NADPH)	146	5.4494	5.0223	5.8765	-0.8542	3.23766	0.00057855
Teth39_0493	hypothetical protein	152	6.94773	7.24083	6.65463	0.586203	1.48231	0.0329377
Teth39_1086	translation elongation factor P	153	6.89567	6.71211	7.07924	-0.36713	1.47243	0.0336951
Teth39_0279	cysteine synthase A	155	5.86465	4.94116	6.78814	-1.84698	3.28424	0.000519712
Teth39_1666	glutamine synthetase, catalytic region	156	4.85273	4.30015	5.4053	-1.10515	2.50744	0.00310856
Teth39_0391	ribosomal protein S5	157	7.00752	6.76523	7.24981	-0.48457	1.68483	0.0206621
Teth39_1911	cysteine desulfurase, SufS subfamily	161	5.65111	5.88896	5.41325	0.475713	2.13862	0.00726737
Teth39_1699	phosphotransferase system, lactose/cellobiose-specific IIB subunit	162	7.55306	7.11583	7.99029	-0.87446	2.53623	0.00290916
Teth39_0385	ribosomal protein L24	164	7.57457	7.19923	7.9499	-0.75067	1.57493	0.0266114
Teth39_1827	phosphopentomutase	165	5.73091	5.42122	6.0406	-0.61938	2.01636	0.00963028
Teth39_2264	H(+)-transporting two-sector ATPase	169	4.95466	4.77452	5.1348	-0.36027	1.52849	0.0296147
Teth39_0141	threonine synthase	171	5.71767	5.14563	6.28971	-1.14408	1.83746	0.0145391
Teth39_0880	ABC transporter related	173	5.12581	4.94824	5.30337	-0.35513	1.44666	0.0357551
Teth39_0401	RNA-binding S4 domain protein	175	6.56992	6.28148	6.85837	-0.57689	2.56168	0.00274362
Teth39_1530	valyl-tRNA synthetase	181	4.44395	4.17312	4.71477	-0.54164	2.00996	0.00977334
Teth39_1496	glutamine synthetase, type I	182	5.42264	5.15149	5.69379	-0.5423	1.93147	0.0117094
Teth39_0255	Inorganic diphosphatase	186	5.09579	4.7719	5.41968	-0.64777	1.87212	0.0134239
Teth39_1938	5'-nucleotidase., 2',3'-cyclic-nucleotide 2'-phosphodiesterase	187	3.86315	3.4187	4.30759	-0.88889	2.27669	0.00528821
Teth39_0153	PTS system, fructose subfamily, IIC subunit	192	5.2543	5.56097	4.94763	0.613338	1.30159	0.0499357
Teth39_1145	Conserved carboxylase region	193	5.23349	5.49808	4.9689	0.529185	1.81809	0.0152023
Teth39_0365	ribosomal protein L7/L12	197	7.02146	6.50772	7.53519	-1.02747	1.70076	0.0199178
Teth39_1820	homocitrate synthase	203	5.39084	4.87105	5.91062	-1.03956	2.55454	0.00278909
Teth39_2137	methionyl-tRNA synthetase	204	4.66491	4.2737	5.05613	-0.78242	1.73326	0.0184816
Teth39_1212	NusA antitermination factor	209	5.55093	5.29875	5.80312	-0.50436	1.37783	0.0418953
Teth39_1729	ferredoxin-dependent glutamate synthase	212	4.85108	4.48453	5.21763	-0.73311	1.48995	0.0323632
Teth39_1279	signal recognition particle-docking protein FtsY	216	5.58703	5.30278	5.87128	-0.56851	1.30833	0.0491662
Teth39_0689	2-isopropylmalate synthase/homocitrate synthase family protein	218	4.84824	4.53659	5.15989	-0.6233	1.49318	0.0321233
Teth39_1686	oligopeptide/dipeptide ABC transporter, ATPase subunit	222	5.44103	5.14313	5.73893	-0.5958	1.31238	0.0487104
Teth39_1288	malonyl CoA-acyl carrier protein transacylase	225	5.53772	5.8584	5.21704	0.64135	2.48415	0.00327983
Teth39_0162	ribose-phosphate pyrophosphokinase	226	5.51789	5.17876	5.85701	-0.67825	1.74962	0.0177984
Teth39_0204	aldo/keto reductase	239	5.19507	4.82595	5.56419	-0.73824	1.98746	0.0102929
Teth39_0854	molybdopterin-guanine dinucleotide biosynthesis protein B	249	5.80892	6.14891	5.46894	0.679967	1.4873	0.0325613
Teth39_0400	ribosomal protein S11	251	6.68477	6.4419	6.92764	-0.48574	1.46415	0.0343436
Teth39_1559	SNO glutamine amidotransferase	254	6.07532	5.57811	6.57253	-0.99442	2.90376	0.00124806
Teth39_0579	AMP-dependent synthetase and ligase	259	4.72604	4.55909	4.89299	-0.3339	1.32722	0.0470736
Teth39_1832	ABC transporter related	260	4.59282	4.05233	5.13331	-1.08098	2.42679	0.00374293
Teth39_1000	SpoIID/LytB domain	267	3.97294	3.4702	4.47568	-1.00548	2.02787	0.00937836
Teth39_1709	phosphoribosylaminoimidazolecarboxamide formyltransferase/IMP cyclohydrolase	271	4.58877	4.27997	4.89757	-0.61761	1.48609	0.0326523
Teth39_0516	Histidinol dehydrogenase	286	4.78728	4.47546	5.09911	-0.62365	1.55269	0.0280095
Teth39_0161	UDP-N-acetylglucosamine pyrophosphorylase	287	4.66302	4.22655	5.09949	-0.87295	2.57628	0.00265291
Teth39_0982	3-dehydroquinate synthase	288	5.00503	4.63872	5.37134	-0.73262	1.36883	0.0427727
Teth39_0334	PTS system, fructose-specific, IIB subunnit	289	6.52663	7.32604	5.72722	1.59882	1.71035	0.0194829
Teth39_0316	Shikimate/quinate 5-dehydrogenase	294	4.98758	4.70033	5.27482	-0.57449	1.51801	0.0303381
Teth39_2127	hypothetical protein	296	6.54207	6.10709	6.97704	-0.86994	3.14311	0.000719265
Teth39_0647	periplasmic binding protein	299	4.83328	5.24757	4.41899	0.828583	2.8469	0.00142264
Teth39_0679	Phosphotransferase system, phosphocarrier protein HPr	302	6.91587	6.51073	7.321	-0.81028	1.44715	0.0357153
Teth39_0224	arginine biosynthesis bifunctional protein ArgJ	303	4.22917	2.85595	5.6024	-2.74645	4.53389	2.92487e-05
Teth39_1597	iron-containing alcohol dehydrogenase	305	4.20338	2.79631	5.61046	-2.81415	3.45677	0.000349327
Teth39_0441	thymidylate synthase complementing protein ThyX	306	4.4305	4.20674	4.65427	-0.44753	1.36677	0.042976
Teth39_0559	diaminopimelate decarboxylase	307	4.47409	3.80823	5.13995	-1.33173	2.85411	0.00139924
Teth39_1016	S-adenosylmethionine--tRNA-ribosyltransferase- isomerase	309	4.93869	4.48301	5.39436	-0.91135	2.35601	0.00440542
Teth39_1347	Uracil phosphoribosyltransferase	316	5.8673	6.08416	5.65045	0.433708	1.8636	0.01369
Teth39_0802	peptidase M16 domain protein	320	4.61534	4.40925	4.82143	-0.41218	1.73728	0.0183115
Teth39_0333	PTS system, fructose subfamily, IIC subunit	321	4.64467	5.44377	3.84557	1.5982	3.25385	0.000557378
Teth39_1173	RNA modification enzyme, MiaB family	326	4.4203	4.24548	4.59512	-0.34964	1.4492	0.0355464
Teth39_2262	H+-transporting two-sector ATPase, E subunit	334	5.45394	5.9272	4.98068	0.94652	1.75321	0.0176517
Teth39_0096	uncharacterised conserved protein UCP033563	335	4.49659	4.11798	4.87519	-0.7572	2.31641	0.00482605
Teth39_1261	GTP-sensing transcriptional pleiotropic repressor CodY	337	5.20226	5.54388	4.86065	0.683226	2.2342	0.00583183
Teth39_0282	copper-translocating P-type ATPase	342	3.05784	1.8711	4.24458	-2.37348	2.44204	0.00361373
Teth39_1916	oxidoreductase FAD/NAD(P)-binding domain protein	344	4.90435	5.64391	4.16479	1.47913	2.82678	0.0014901
Teth39_0570	excinuclease ABC, A subunit	347	3.22089	2.85885	3.58294	-0.72409	1.32539	0.0472729
Teth39_1109	sporulation transcriptional activator Spo0A	361	4.91719	5.50035	4.33404	1.16631	2.22725	0.00592577
Teth39_1705	amidohydrolase	364	4.40583	4.66496	4.1467	0.518268	1.72357	0.0188988
Teth39_0280	Cysteine desulfurase	369	3.82021	2.36335	5.27707	-2.91372	2.98651	0.00103156
Teth39_1023	protein-export membrane protein SecD	373	4.27204	3.83903	4.70506	-0.86603	1.9774	0.0105341
Teth39_1977	hypothetical protein	376	4.17531	3.72188	4.62875	-0.90687	1.82496	0.0149637
Teth39_2284	parB-like partition protein	383	4.78836	5.01032	4.56639	0.443934	1.86471	0.013655
Teth39_0229	Argininosuccinate synthase	385	3.77601	2.54723	5.00478	-2.45756	3.41805	0.000381905
Teth39_0307	biotin/lipoyl attachment domain-containing protein	388	5.66207	4.80247	6.52166	-1.71919	2.15986	0.00692048
Teth39_1765	extracellular solute-binding protein, family 3	390	4.53682	3.43188	5.64177	-2.20989	3.11549	0.000766496
Teth39_1033	efflux transporter, RND family, MFP subunit	391	4.19219	3.61418	4.7702	-1.15602	1.82818	0.0148531
Teth39_0122	CRISPR-associated protein, TM1802 family	395	3.6774	4.01689	3.33791	0.67898	2.11753	0.00762908
Teth39_1474	DNA polymerase I	397	3.09174	2.65906	3.52442	-0.86536	2.07472	0.0084193
Teth39_0715	phosphoribulokinase/uridine kinase	405	3.6875	3.20118	4.17381	-0.97263	1.50322	0.0313894
Teth39_1018	preprotein translocase, YajC subunit	406	6.18456	5.86243	6.50669	-0.64426	1.76608	0.0171366
Teth39_1629	polysaccharide pyruvyl transferase	407	4.12804	3.67904	4.57703	-0.89799	1.57113	0.0268453
Teth39_0226	acetylornithine and succinylornithine aminotransferase	419	3.89247	3.0585	4.72644	-1.66794	1.41735	0.0382519
Teth39_1183	adenylosuccinate lyase	424	3.87545	4.04864	3.70227	0.346371	1.33376	0.0463701
Teth39_0231	calcium-translocating P-type ATPase, PMCA-type	425	2.77082	2.01702	3.52463	-1.5076	3.05625	0.000878509
Teth39_0378	ribosomal protein S19	426	6.13541	6.56561	5.70522	0.860386	1.7748	0.0167958
Teth39_2275	ribosomal protein S6	429	6.0594	5.42001	6.69879	-1.27878	2.21487	0.00609721
Teth39_0150	transcriptional regulator, DeoR family	441	4.36581	5.09984	3.63178	1.46806	1.97039	0.0107057
Teth39_0221	hydrogenase with PAS/PAC sensor	443	3.3874	3.94679	2.828	1.1188	2.31663	0.00482356
Teth39_1375	histidine triad (HIT) protein	448	5.67585	6.17486	5.17683	0.998021	1.46605	0.0341944
Teth39_1720	response regulator receiver protein	458	3.65073	3.31322	3.98825	-0.67503	1.36167	0.0434837
Teth39_1598	aldo/keto reductase	463	3.65037	2.2952	5.00553	-2.71033	3.93021	0.000117434
Teth39_1753	RNA binding S1 domain protein	468	3.00084	2.49775	3.50393	-1.00619	3.08081	0.000830206
Teth39_0884	Cystathionine gamma-lyase	471	3.87592	4.10498	3.64686	0.458125	1.35397	0.0442623
Teth39_0225	acetylglutamate kinase	476	4.10398	3.46188	4.74608	-1.2842	2.00967	0.0097798
Teth39_1917	4Fe-4S ferredoxin, iron-sulfur binding domain protein	484	3.54499	4.69305	2.39694	2.29611	3.39048	0.000406934
Teth39_0775	MutS2 family protein	497	2.65819	2.13687	3.1795	-1.04264	2.26018	0.00549314
Teth39_0223	N-acetyl-gamma-glutamyl-phosphate reductase	499	3.5645	2.47676	4.65224	-2.17548	3.12862	0.00074367
Teth39_0394	Nucleoside-triphosphate--adenylate kinase	508	4.52434	4.79193	4.25676	0.535169	2.07761	0.0083635
Teth39_0278	heavy metal translocating P-type ATPase	511	2.53742	1.64218	3.43266	-1.79048	1.44405	0.0359709
Teth39_0228	carbamoyl-phosphate synthase, large subunit	518	0.934693	-1.2508	3.12019	-4.371	2.10801	0.0077981
Teth39_0666	uncharacterised P-loop ATPase protein UPF0042	520	4.0686	3.73591	4.4013	-0.6654	1.3399	0.0457189
Teth39_1952	Indigoidine synthase A family protein	521	3.94122	4.24884	3.6336	0.615236	1.71961	0.0190716
Teth39_1661	glutamine amidotransferase, class-II	523	3.28916	4.31838	2.25995	2.05843	1.78884	0.0162616
Teth39_0466	thiamine pyrophosphate enzyme domain protein TPP-binding	526	4.11581	4.6561	3.57552	1.08058	1.41512	0.0384488
Teth39_0487	alanine racemase	527	3.49227	4.01702	2.96751	1.04951	1.41867	0.0381355
Teth39_1315	radical SAM enzyme, Cfr family	529	3.76811	3.38764	4.14858	-0.76094	1.72972	0.0186328
Teth39_1218	1-deoxy-D-xylulose 5-phosphate reductoisomerase	530	3.58759	3.11457	4.06061	-0.94604	1.49457	0.0320204
Teth39_0998	Vitamin B12 dependent methionine synthase, activation region	538	2.49949	2.2335	2.76548	-0.53198	1.39603	0.0401766
Teth39_0603	galactokinase	539	3.53491	3.1078	3.96203	-0.85422	2.1836	0.00655244
Teth39_1205	riboflavin biosynthesis protein RibF	544	3.79224	3.27203	4.31245	-1.04043	2.89524	0.0012728
Teth39_1357	metal dependent phosphohydrolase	551	4.42875	5.11184	3.74567	1.36617	2.65939	0.00219082
Teth39_0515	ATP phosphoribosyltransferase	552	4.32548	4.74667	3.9043	0.842365	2.52908	0.00295745
Teth39_1111	hypothetical protein	553	3.84457	3.55351	4.13563	-0.58211	1.8387	0.0144979
Teth39_0875	amidohydrolase	555	3.33539	2.96253	3.70824	-0.7457	2.18503	0.00653087
Teth39_0768	ribosomal protein L35	562	5.99136	5.57569	6.40702	-0.83134	1.88683	0.012977
Teth39_1084	3-dehydroquinate dehydratase, type II	563	4.74507	4.27981	5.21032	-0.93051	1.41638	0.0383375
Teth39_0343	DNA repair protein RadA	564	3.19753	2.88768	3.50739	-0.61972	1.36624	0.0430294
Teth39_1234	type IV pilus assembly PilZ	566	4.32704	4.106	4.54808	-0.44208	1.35739	0.0439144
Teth39_1449	penicillin-binding protein, transpeptidase	568	2.43513	2.17292	2.69735	-0.52443	1.47536	0.0334687
Teth39_0878	Alcohol dehydrogenase GroES domain protein	585	3.59895	3.16392	4.03397	-0.87005	1.91665	0.0121157
Teth39_0508	ABC-type uncharacterized transport system auxiliary component-like protein	588	3.05735	2.62505	3.48964	-0.86459	1.83372	0.0146649
Teth39_0001	chromosomal replication initiator protein DnaA	595	3.10197	2.77211	3.43184	-0.65973	1.30769	0.0492392
Teth39_0983	Prephenate dehydratase	601	3.59888	2.78889	4.40886	-1.61997	2.66148	0.00218031
Teth39_1713	phosphoribosylformylglycinamidine synthase II	610	2.26916	1.7208	2.81752	-1.09672	2.24878	0.00563928
Teth39_2226	SAF domain	611	4.32527	3.95335	4.69719	-0.74384	2.07335	0.00844604
Teth39_0542	dihydroxyacetone kinase, DhaK subunit	617	3.30229	3.97703	2.62755	1.34948	2.20406	0.00625079
Teth39_0203	hypothetical protein	619	3.98642	3.69231	4.28053	-0.58822	1.34479	0.0452071
Teth39_1030	beta-lactamase domain protein	622	4.0613	3.65826	4.46434	-0.80608	1.85123	0.0140855
Teth39_1028	(p)ppGpp synthetase I, SpoT/RelA	625	2.28205	1.96335	2.60075	-0.6374	2.47739	0.00333124
Teth39_1049	tRNA (5-methylaminomethyl-2-thiouridylate)-methyltransferase	626	3.15268	2.58147	3.72389	-1.14242	1.75237	0.0176859
Teth39_1824	hypothetical protein	630	3.42061	3.05254	3.78868	-0.73614	1.68012	0.0208872
Teth39_2007	aromatic amino acid beta-eliminating lyase/threonine aldolase	631	3.14017	3.86265	2.41769	1.44496	2.36688	0.00429654
Teth39_1227	protein of unknown function DUF342	636	2.82842	3.12887	2.52798	0.60089	1.74403	0.0180289
Teth39_1828	cytidine deaminase	638	4.40545	3.71019	5.10072	-1.39053	2.02538	0.00943244
Teth39_0741	protein of unknown function DUF34	642	3.11663	2.75293	3.48032	-0.72739	1.72691	0.0187539
Teth39_0611	Beta-galactosidase	645	2.01979	1.41121	2.62838	-1.21717	1.95862	0.0109997
Teth39_1656	phosphomethylpyrimidine kinase	652	3.47338	3.89517	3.05159	0.843574	1.30488	0.0495593
Teth39_1783	flagellar hook-associated protein 3	654	3.22857	3.9284	2.52873	1.39967	2.05712	0.0087675
Teth39_2113	ribosomal protein L31	657	5.41142	5.00216	5.82067	-0.81851	1.37498	0.0421715
Teth39_0214	magnesium-translocating P-type ATPase	659	1.75215	1.32924	2.17506	-0.84583	1.55678	0.0277476
Teth39_0890	anthranilate phosphoribosyltransferase	661	3.13741	2.70077	3.57404	-0.87327	3.23305	0.000584728
Teth39_0120	SUF system FeS assembly protein, NifU family	662	4.32622	3.60628	5.04616	-1.43988	2.87069	0.00134683
Teth39_1810	aspartate 1-decarboxylase	663	4.31038	3.43601	5.18476	-1.74874	1.47908	0.0331836
Teth39_0463	hypothetical protein	677	3.56494	2.99688	4.13299	-1.13611	1.92452	0.0118981
Teth39_0136	NADH:flavin oxidoreductase/NADH oxidase	683	2.12514	1.72773	2.52255	-0.79482	1.33395	0.0463503
Teth39_0281	tRNA (5-methylaminomethyl-2-thiouridylate)-methyltransferase	684	1.84663	-0.01653	3.7098	-3.72634	1.84116	0.0144159
Teth39_1796	two component transcriptional regulator, winged helix family	687	3.52484	4.07682	2.97286	1.10395	1.81421	0.0153387
Teth39_1392	chaperone protein DnaJ	692	2.77272	2.22393	3.3215	-1.09757	2.26616	0.00541801
Teth39_0175	Peptidoglycan-binding LysM	693	0.519758	3.30846	-2.26894	5.5774	4.47875	3.32085e-05
Teth39_1216	1-hydroxy-2-methyl-2-(E)-butenyl 4-diphosphate synthase	701	2.84409	3.33566	2.35251	0.983156	1.97529	0.0105855
Teth39_1323	DNA-directed RNA polymerase, omega subunit	717	5.02057	4.37821	5.66293	-1.28472	2.29007	0.00512783
Teth39_0496	osmosensitive K+ channel signal transduction histidine kinase, sensor domain	724	2.67851	2.33303	3.02399	-0.69097	2.5886	0.00257872
Teth39_0646	FAD-dependent pyridine nucleotide-disulphide oxidoreductase	725	2.161	1.22597	3.09604	-1.87007	2.26498	0.00543275
Teth39_1280	chromosome segregation protein SMC	733	0.897358	0.366182	1.42853	-1.06235	2.08407	0.00823998
Teth39_2159	transcriptional regulator, LysR family	738	2.94011	2.58991	3.2903	-0.70038	1.48681	0.0325981
Teth39_0287	pyridoxal phosphate-dependent acyltransferase, putative	742	2.4797	2.9126	2.04681	0.865787	1.31156	0.0488023
Teth39_1292	hypothetical protein	744	3.38775	3.91222	2.86328	1.04894	1.71182	0.019417
Teth39_0686	RNA methyltransferase, TrmA family	747	2.29581	2.01205	2.57957	-0.56752	1.40667	0.0392036
Teth39_0177	transcriptional regulator, GntR family	749	3.25401	3.68838	2.81964	0.868739	3.63505	0.000231712
Teth39_1247	flagellar FlbD family protein	753	4.92625	5.3276	4.52489	0.80271	1.97559	0.010578
Teth39_2232	Type IV secretory pathway VirB4 components-like protein	755	1.69586	1.06985	2.32188	-1.25202	1.93972	0.0114888
Teth39_1940	phosphoenolpyruvate-dependent sugar phosphotransferase system, EIIA 2	766	3.83955	3.61441	4.0647	-0.45029	1.47709	0.033336
Teth39_0919	hypothetical protein	774	1.79953	1.03252	2.56654	-1.53402	1.63296	0.0232831
Teth39_1944	glycoside hydrolase, family 4	780	2.22141	1.96551	2.4773	-0.51179	1.38428	0.0412783
Teth39_0842	hypothetical protein	786	0.3265	2.87577	-2.22277	5.09854	4.65478	2.21422e-05
Teth39_0794	hypothetical protein	787	3.27465	4.6362	1.91311	2.7231	1.38242	0.0414552
Teth39_1883	cobalt ABC transporter, ATPase subunit	798	2.70627	2.31628	3.09625	-0.77997	1.61385	0.0243303
Teth39_0744	mannose-6-phosphate isomerase, class I	802	2.39725	1.79668	2.99783	-1.20116	1.46356	0.0343903
Teth39_0720	4Fe-4S ferredoxin, iron-sulfur binding domain protein	811	3.84203	2.17431	5.50974	-3.33544	1.35686	0.0439685
Teth39_1803	phosphoribosylaminoimidazole carboxylase, ATPase subunit	817	0.630865	-1.95505	3.21678	-5.17182	6.11571	7.6611e-07
Teth39_1065	HAD superfamily (subfamily IIIA) phosphatase, TIGR01668	821	3.19887	3.7635	2.63424	1.12926	1.62423	0.0237561
Teth39_0787	lipoic acid synthetase	825	1.6004	3.28273	-0.08194	3.36467	1.48516	0.0327222
Teth39_1257	flagellar M-ring protein FliF	832	0.730264	-0.91645	2.37698	-3.29342	1.37025	0.0426338
Teth39_0252	YabP family protein	835	2.54157	4.97811	0.105034	4.87308	5.65315	2.22255e-06
Teth39_1772	flagellar protein FlaG protein	842	3.66155	4.26028	3.06282	1.19747	1.97732	0.0105362
Teth39_1446	cell division topological specificity factor MinE	860	3.80736	4.41124	3.20347	1.20777	1.78848	0.0162749
Teth39_0227	carbamoyl-phosphate synthase, small subunit	874	0.943622	-0.89839	2.78564	-3.68403	2.01789	0.00959655
Teth39_1459	histidine kinase	885	1.48481	3.74973	-0.7801	4.52983	4.70109	1.99026e-05
Teth39_1451	rod shape-determining protein MreC	886	2.25231	1.98493	2.51968	-0.53474	1.95994	0.0109662
Teth39_0921	protein of unknown function DUF324	887	1.43339	1.0535	1.81328	-0.75978	1.48598	0.0326601
Teth39_2064	D-isomer specific 2-hydroxyacid dehydrogenase, NAD-binding	907	0.876891	-0.81068	2.56446	-3.37513	1.7306	0.0185951
Teth39_1512	Kojibiose phosphorylase	909	0.180116	-0.91833	1.27856	-2.19689	1.36436	0.0432152
Teth39_0767	translation initiation factor IF-3	911	2.98301	3.3943	2.57172	0.822586	1.65364	0.0222004

## Sheet: To HC
Locus	Desc	TPS_Ctrl_1	TPS_Ctrl_2	TPS_Ctrl_3	TPS_Furf_1	TPS_Furf_2	TPS_Furf_3
Teth39_1721	chaperonin GroEL	9.3097	9.79809	9.82811	10.4757	10.3665	10.386
Teth39_0218	Alcohol dehydrogenase, zinc-binding domain protein	10.1978	10.0514	10.3339	9.51392	9.12503	9.35888
Teth39_0220	iron-containing alcohol dehydrogenase	9.15055	9.29177	9.35632	8.91363	8.79346	9.06801
Teth39_0206	iron-containing alcohol dehydrogenase	8.33914	8.2398	8.25964	7.61174	7.6086	7.62649
Teth39_1457	NADH dehydrogenase (quinone)	8.03251	8.04237	8.22699	7.28743	6.80613	7.23228
Teth39_1790	Methionine adenosyltransferase	8.384	8.2919	8.36869	8.1118	7.86714	7.96355
Teth39_1393	chaperone protein DnaK	7.11432	7.005	6.99969	7.95304	7.63786	7.70164
Teth39_2155	FAD-dependent pyridine nucleotide-disulphide oxidoreductase	8.67225	8.63607	8.57426	6.86268	6.5074	6.10313
Teth39_0160	SpoVG family protein	10.348	10.0952	10.3369	9.9544	9.6026	9.18869
Teth39_0371	translation elongation factor G	6.97234	6.91956	6.74299	7.20048	7.29355	7.1518
Teth39_0372	translation elongation factor Tu	8.40641	7.99078	8.10231	6.77059	7.63901	7.11312
Teth39_0217	oxidoreductase FAD/NAD(P)-binding domain protein	8.7662	8.4127	8.88351	7.8591	7.11498	7.07748
Teth39_0216	glutamate synthase (NADPH), homotetrameric	8.21438	7.98085	8.03754	6.47127	6.42695	6.45224
Teth39_1833	basic membrane lipoprotein	7.43407	7.63086	7.07285	8.0081	8.17143	7.97097
Teth39_1456	hydrogenase, Fe-only	7.81976	7.24627	7.05373	6.39487	6.19436	6.73872
Teth39_0144	Alanine--glyoxylate transaminase	7.15777	6.93834	7.1119	7.97158	7.85338	7.8455
Teth39_0958	intracellular protease, PfpI family	8.77863	8.79015	8.83321	8.52773	8.27961	8.29475
Teth39_0445	thioredoxin reductase	8.02689	8.32981	8.07027	7.33831	6.91485	6.73196
Teth39_1458	hypothetical protein	8.92059	9.24152	9.69983	8.27989	8.31021	8.27881
Teth39_0374	ribosomal protein L3	7.51171	7.62057	7.62046	8.31508	8.032	8.49332
Teth39_1191	recA protein	7.24562	7.73559	7.33036	6.97142	6.96312	6.79588
Teth39_1036	aspartyl-tRNA synthetase	6.07989	6.08538	5.8066	6.95179	6.87434	6.47761
Teth39_1198	aspartate kinase	6.64026	6.69819	6.73699	7.02793	7.0448	7.24062
Teth39_1719	GMP synthase, large subunit	6.37364	6.64421	6.62003	6.22196	6.18966	6.16155
Teth39_1433	ribosomal protein L27	8.07328	8.35756	8.40883	9.06042	8.86423	8.78536
Teth39_0743	purine nucleoside phosphorylase	7.66458	7.6292	7.54731	7.16073	6.89405	6.62656
Teth39_0402	DNA-directed RNA polymerase, alpha subunit	6.80514	6.44734	6.43233	6.86401	7.29436	6.99058
Teth39_1628	dTDP-glucose 4,6-dehydratase	6.30804	6.51904	6.42694	6.7041	6.8821	7.05978
Teth39_0029	seryl-tRNA synthetase	6.78308	6.50818	6.61019	5.74373	6.10383	6.24148
Teth39_0116	FeS assembly ATPase SufC	6.43492	7.0246	5.75211	7.38913	7.87132	7.4636
Teth39_0119	cysteine desulfurase, SufS subfamily	6.12475	6.08448	5.76022	6.70084	6.7024	6.59493
Teth39_0118	SufBD protein	5.66191	5.87118	5.19693	7.11208	7.24379	7.16166
Teth39_1203	Polyribonucleotide nucleotidyltransferase	5.48907	5.32468	5.33902	5.61276	5.81622	5.7583
Teth39_0329	ribonucleoside-diphosphate reductase, adenosylcobalamin-dependent	4.99498	4.72955	4.8444	5.46235	5.33879	5.63254
Teth39_2157	SirA family protein	9.16803	9.39132	9.19199	6.43836	5.42343	6.07551
Teth39_0189	arginyl-tRNA synthetase	5.27765	5.16375	5.37054	5.63096	5.79308	5.60528
Teth39_1819	putative aconitate hydratase	4.89758	4.80688	4.68811	5.53751	5.80182	5.70111
Teth39_1010	CheW protein	7.22523	6.79845	6.84697	8.00095	7.76519	7.33838
Teth39_0757	putative cold-shock DNA-binding domain protein	8.8583	8.36714	9.64789	7.97627	7.58655	6.23824
Teth39_0115	chaperonin Cpn10	6.97407	6.95627	7.85999	8.30259	8.18558	8.74631
Teth39_1826	pyrimidine-nucleoside phosphorylase	5.59052	5.44178	4.68763	5.7167	6.54091	6.20042
Teth39_0117	FeS assembly protein SufB	4.89376	5.01133	4.41716	5.94473	6.2681	6.35398
Teth39_0019	dihydroxy-acid dehydratase	5.06423	5.02245	5.02234	5.87157	5.39812	5.66119
Teth39_0140	Homoserine dehydrogenase	5.63471	5.32507	5.37278	6.38207	5.89954	5.91323
Teth39_0753	putative GAF sensor protein	7.23365	7.47976	7.79763	7.14202	6.17839	6.82392
Teth39_1658	FAD-dependent pyridine nucleotide-disulphide oxidoreductase	5.66802	4.98532	5.31121	6.19419	6.07262	6.08251
Teth39_0349	prolyl-tRNA synthetase	5.2343	4.94877	4.90161	5.37051	5.75663	5.66433
Teth39_1660	Glutamate synthase (NADPH)	5.16816	4.9889	4.90983	5.81243	5.87669	5.94037
Teth39_0493	hypothetical protein	6.94793	7.18872	7.58585	6.57139	6.85374	6.53875
Teth39_1086	translation elongation factor P	6.8807	6.57221	6.68342	7.03078	7.19048	7.01645
Teth39_0279	cysteine synthase A	4.91427	5.39021	4.51899	6.72626	6.94367	6.69448
Teth39_1666	glutamine synthetase, catalytic region	4.5428	4.1628	4.19487	5.70193	5.05408	5.45989
Teth39_0391	ribosomal protein S5	6.93425	6.57387	6.78759	7.3335	7.07634	7.33958
Teth39_1911	cysteine desulfurase, SufS subfamily	5.83362	5.89415	5.93912	5.44122	5.51982	5.27871
Teth39_1699	phosphotransferase system, lactose/cellobiose-specific IIB subunit	7.32572	7.0402	6.98158	7.77044	8.00335	8.19707
Teth39_0385	ribosomal protein L24	7.50163	7.36213	6.73394	7.83877	8.18604	7.8249
Teth39_1827	phosphopentomutase	5.58731	5.4288	5.24756	5.84507	6.22472	6.05201
Teth39_2264	H(+)-transporting two-sector ATPase	4.90873	4.64815	4.76669	5.1468	5.22706	5.03054
Teth39_0141	threonine synthase	5.11476	4.74516	5.57698	5.78186	6.45612	6.63115
Teth39_0880	ABC transporter related	4.79623	4.91535	5.13315	5.28379	5.35991	5.26641
Teth39_0401	RNA-binding S4 domain protein	6.17805	6.29646	6.36992	6.78174	6.85928	6.93409
Teth39_1530	valyl-tRNA synthetase	4.30089	4.20324	4.01525	4.58806	4.68033	4.87592
Teth39_1496	glutamine synthetase, type I	5.36972	5.0842	5.00055	5.57336	5.79239	5.71561
Teth39_0255	Inorganic diphosphatase	5.08999	4.50489	4.72083	5.33466	5.45068	5.47369
Teth39_1938	5'-nucleotidase., 2',3'-cyclic-nucleotide 2'-phosphodiesterase	3.76236	3.35147	3.14228	4.16915	4.3067	4.44692
Teth39_0153	PTS system, fructose subfamily, IIC subunit	5.56894	5.18773	5.92625	4.65445	5.08041	5.10804
Teth39_1145	Conserved carboxylase region	5.68158	5.39606	5.4166	4.92516	5.16413	4.8174
Teth39_0365	ribosomal protein L7/L12	6.86509	5.94837	6.70971	7.71837	7.14632	7.74088
Teth39_1820	homocitrate synthase	5.14362	4.57534	4.8942	5.70084	5.92235	6.10866
Teth39_2137	methionyl-tRNA synthetase	4.49032	4.05794	4.27285	4.95373	4.7487	5.46595
Teth39_1212	NusA antitermination factor	5.64598	5.2095	5.04077	5.89092	5.83696	5.68147
Teth39_1729	ferredoxin-dependent glutamate synthase	4.86838	4.61366	3.97154	5.09813	5.29947	5.2553
Teth39_1279	signal recognition particle-docking protein FtsY	5.25267	5.53389	5.12177	5.46883	6.05148	6.09353
Teth39_0689	2-isopropylmalate synthase/homocitrate synthase family protein	4.84219	4.58958	4.178	4.96688	5.14488	5.36792
Teth39_1686	oligopeptide/dipeptide ABC transporter, ATPase subunit	5.41724	4.95037	5.06177	5.34113	5.85796	6.01769
Teth39_1288	malonyl CoA-acyl carrier protein transacylase	5.68967	5.89995	5.98557	5.12373	5.30173	5.22568
Teth39_0162	ribose-phosphate pyrophosphokinase	5.45726	5.09836	4.98066	5.57298	6.06511	5.93295
Teth39_0204	aldo/keto reductase	5.1664	4.50599	4.80546	5.58464	5.5253	5.58262
Teth39_0854	molybdopterin-guanine dinucleotide biosynthesis protein B	5.84217	6.49258	6.11196	5.70444	5.55436	5.14802
Teth39_0400	ribosomal protein S11	6.46364	6.68405	6.178	6.76388	7.00285	7.01619
Teth39_1559	SNO glutamine amidotransferase	5.46968	5.76258	5.50205	6.34347	6.63181	6.74231
Teth39_0579	AMP-dependent synthetase and ligase	4.40742	4.56834	4.7015	5.01942	4.85698	4.80257
Teth39_1832	ABC transporter related	4.26	3.97447	3.92251	4.73106	5.40071	5.26817
Teth39_1000	SpoIID/LytB domain	3.67787	3.3405	3.39223	3.97628	4.69794	4.75282
Teth39_1709	phosphoribosylaminoimidazolecarboxamide formyltransferase/IMP cyclohydrolase	4.15721	4.65545	4.02724	4.66729	4.97556	5.04987
Teth39_0516	Histidinol dehydrogenase	4.83199	4.41845	4.17594	5.25115	4.91454	5.13163
Teth39_0161	UDP-N-acetylglucosamine pyrophosphorylase	4.13532	4.36444	4.17988	4.81993	5.27605	5.2025
Teth39_0982	3-dehydroquinate synthase	4.2243	5.1033	4.58856	5.07419	5.42485	5.61497
Teth39_0334	PTS system, fructose-specific, IIB subunnit	6.71023	7.48491	7.78299	4.93464	6.46251	5.78451
Teth39_0316	Shikimate/quinate 5-dehydrogenase	4.69983	4.70064	4.70052	5.01292	5.6674	5.14415
Teth39_2127	hypothetical protein	5.95943	6.1334	6.22845	6.87212	6.98502	7.07396
Teth39_0647	periplasmic binding protein	5.23414	5.39533	5.11325	4.3529	4.58677	4.3173
Teth39_0679	Phosphotransferase system, phosphocarrier protein HPr	6.6306	6.34508	6.55649	6.71561	7.56579	7.68161
Teth39_0224	arginine biosynthesis bifunctional protein ArgJ	2.82024	3.21301	2.5346	5.74347	5.44677	5.61696
Teth39_1597	iron-containing alcohol dehydrogenase	3.00168	3.23088	2.15637	5.31448	5.99879	5.51811
Teth39_0441	thymidylate synthase complementing protein ThyX	4.41374	4.03305	4.17343	4.60316	4.88467	4.47497
Teth39_0559	diaminopimelate decarboxylase	3.65905	4.00685	3.75877	4.92492	5.54751	4.94743
Teth39_1016	S-adenosylmethionine--tRNA-ribosyltransferase- isomerase	4.78605	4.39089	4.27211	5.20786	5.61159	5.36364
Teth39_1347	Uracil phosphoribosyltransferase	6.05293	6.19988	5.99967	5.54905	5.7789	5.6234
Teth39_0802	peptidase M16 domain protein	4.31425	4.56688	4.34662	4.71778	4.85552	4.89098
Teth39_0333	PTS system, fructose subfamily, IIC subunit	5.57916	5.48878	5.26336	4.15496	3.92572	3.45603
Teth39_1173	RNA modification enzyme, MiaB family	4.32009	4.23163	4.18471	4.47418	4.77305	4.53812
Teth39_2262	H+-transporting two-sector ATPase, E subunit	5.50204	6.41269	5.86688	4.72371	4.98265	5.23569
Teth39_0096	uncharacterised conserved protein UCP033563	4.2112	3.92568	4.21707	4.88918	4.65608	5.0803
Teth39_1261	GTP-sensing transcriptional pleiotropic repressor CodY	5.56287	5.35904	5.70971	4.94936	4.66072	4.97187
Teth39_0282	copper-translocating P-type ATPase	1.20296	2.84884	1.5615	3.8362	4.44528	4.45227
Teth39_1916	oxidoreductase FAD/NAD(P)-binding domain protein	5.85855	5.63669	5.43648	4.62826	3.89353	3.97256
Teth39_0570	excinuclease ABC, A subunit	2.76697	3.10957	2.70001	3.05872	4.01124	3.67885
Teth39_1109	sporulation transcriptional activator Spo0A	5.93877	5.34163	5.22065	4.57554	4.43746	3.98911
Teth39_1705	amidohydrolase	4.48271	4.79481	4.71738	4.05985	4.36716	4.01308
Teth39_0280	Cysteine desulfurase	1.57782	3.29338	2.21886	5.2918	5.37928	5.16013
Teth39_1023	protein-export membrane protein SecD	4.28838	3.65488	3.57383	4.58418	4.71685	4.81415
Teth39_1977	hypothetical protein	3.31327	4.17606	3.6763	4.43695	4.61495	4.83434
Teth39_2284	parB-like partition protein	5.09165	4.85617	5.08315	4.57341	4.46664	4.65912
Teth39_0229	Argininosuccinate synthase	2.62159	2.33607	2.68402	5.58031	4.46953	4.96451
Teth39_0307	biotin/lipoyl attachment domain-containing protein	5.22383	3.97116	5.21243	6.17745	6.71976	6.66778
Teth39_1765	extracellular solute-binding protein, family 3	3.45767	3.85044	2.98753	5.14714	5.93634	5.84182
Teth39_1033	efflux transporter, RND family, MFP subunit	3.17764	3.79612	3.86877	5.03759	5.07239	4.20061
Teth39_0122	CRISPR-associated protein, TM1802 family	4.10435	4.12761	3.81871	3.40069	3.50593	3.10711
Teth39_1474	DNA polymerase I	2.85521	2.40301	2.71897	3.20282	3.80501	3.56544
Teth39_0715	phosphoribulokinase/uridine kinase	3.81278	2.54842	3.24236	4.25837	4.20928	4.05378
Teth39_1018	preprotein translocase, YajC subunit	5.73619	5.99329	5.8578	6.22768	6.46379	6.82861
Teth39_1629	polysaccharide pyruvyl transferase	3.96518	3.96444	3.10751	4.36657	4.87356	4.49097
Teth39_0226	acetylornithine and succinylornithine aminotransferase	4.22002	3.02176	1.9337	5.13271	4.4711	4.5755
Teth39_1183	adenylosuccinate lyase	3.95638	3.91882	4.27073	3.71221	3.65988	3.73472
Teth39_0231	calcium-translocating P-type ATPase, PMCA-type	2.32309	1.80304	1.92494	3.184	3.77268	3.61719
Teth39_0378	ribosomal protein S19	6.55088	6.82484	6.3211	6.12802	5.62782	5.35982
Teth39_2275	ribosomal protein S6	5.69837	4.79376	5.7679	6.78391	6.68478	6.62769
Teth39_0150	transcriptional regulator, DeoR family	4.992	5.34126	4.96626	3.21265	4.44754	3.23516
Teth39_0221	hydrogenase with PAS/PAC sensor	4.22431	3.98411	3.63197	2.44871	2.99455	3.04074
Teth39_1375	histidine triad (HIT) protein	5.93991	6.45167	6.13299	5.90039	4.81936	4.81076
Teth39_1720	response regulator receiver protein	3.34936	3.33807	3.25221	3.44871	4.33577	4.18027
Teth39_1598	aldo/keto reductase	2.17094	2.82937	1.8853	4.85115	5.11843	5.04701
Teth39_1753	RNA binding S1 domain protein	2.68813	2.40261	2.40249	3.49527	3.67327	3.34326
Teth39_0884	Cystathionine gamma-lyase	4.21272	3.92719	4.17504	3.35962	3.7393	3.84166
Teth39_0225	acetylglutamate kinase	3.07707	3.65434	3.65422	5.28877	4.23582	4.71365
Teth39_1917	4Fe-4S ferredoxin, iron-sulfur binding domain protein	5.0348	4.74928	4.29507	2.85947	2.09353	2.2378
Teth39_0775	MutS2 family protein	2.42383	2.25081	1.73596	2.97037	3.14838	3.41976
Teth39_0223	N-acetyl-gamma-glutamyl-phosphate reductase	2.6632	2.93735	1.82972	4.70041	4.48502	4.77129
Teth39_0394	Nucleoside-triphosphate--adenylate kinase	4.86184	4.65296	4.86098	4.11492	4.40543	4.24993
Teth39_0278	heavy metal translocating P-type ATPase	0.198442	2.53356	2.19455	3.34733	3.46214	3.4885
Teth39_0228	carbamoyl-phosphate synthase, large subunit	0.475539	-0.704021	-3.52393	3.52006	2.96895	2.87156
Teth39_0666	uncharacterised P-loop ATPase protein UPF0042	3.64628	3.83296	3.72848	4.64674	4.69544	3.86173
Teth39_1952	Indigoidine synthase A family protein	3.90177	4.48431	4.36044	3.72688	3.53705	3.63688
Teth39_1661	glutamine amidotransferase, class-II	4.93912	3.94038	4.07564	2.57929	1.10381	3.09675
Teth39_0466	thiamine pyrophosphate enzyme domain protein TPP-binding	5.01137	5.15121	3.80572	3.35068	3.69225	3.68364
Teth39_0487	alanine racemase	4.30826	4.4645	3.27831	3.15453	3.19923	2.54878
Teth39_1315	radical SAM enzyme, Cfr family	3.23129	3.83909	3.09254	4.10729	4.28529	4.05316
Teth39_1218	1-deoxy-D-xylulose 5-phosphate reductoisomerase	3.78812	2.93308	2.62251	3.87107	4.19848	4.11226
Teth39_0998	Vitamin B12 dependent methionine synthase, activation region	2.2481	2.48995	1.96246	2.98594	2.77859	2.53192
Teth39_0603	galactokinase	2.88939	3.04762	3.3864	3.68563	4.10695	4.0935
Teth39_1205	riboflavin biosynthesis protein RibF	3.1818	3.05983	3.57444	4.29413	4.39936	4.24387
Teth39_1357	metal dependent phosphohydrolase	5.2571	4.97158	5.10683	4.23874	3.57688	3.42138
Teth39_0515	ATP phosphoribosyltransferase	4.96532	4.75257	4.52211	3.88643	4.06443	3.76204
Teth39_1111	hypothetical protein	3.78458	3.49905	3.37691	4.18172	4.27879	3.94638
Teth39_0875	amidohydrolase	2.89759	3.23116	2.75885	3.69696	3.87496	3.55279
Teth39_0768	ribosomal protein L35	5.27871	5.96034	5.48802	6.16829	6.60414	6.44864
Teth39_1084	3-dehydroquinate dehydratase, type II	3.63194	4.43436	4.77313	4.88388	5.33612	5.41096
Teth39_0343	DNA repair protein RadA	3.32782	2.52756	2.80765	3.3546	3.53261	3.63496
Teth39_1234	type IV pilus assembly PilZ	4.344	3.80315	4.17087	4.4833	4.56398	4.59697
Teth39_1449	penicillin-binding protein, transpeptidase	1.91382	2.41095	2.19397	2.87675	2.48272	2.73258
Teth39_0878	Alcohol dehydrogenase GroES domain protein	3.33625	3.45296	2.70255	3.87777	4.14694	4.07719
Teth39_0508	ABC-type uncharacterized transport system auxiliary component-like protein	2.79739	2.91409	2.16368	3.59675	3.60808	3.26409
Teth39_0001	chromosomal replication initiator protein DnaA	3.00487	2.22439	3.08706	3.49066	3.48018	3.32468
Teth39_0983	Prephenate dehydratase	2.99143	2.91752	2.45772	3.89094	4.81325	4.52238
Teth39_1713	phosphoribosylformylglycinamidine synthase II	1.32373	1.99284	1.84583	2.93083	3.0279	2.49381
Teth39_2226	SAF domain	3.98573	4.01066	3.86365	4.48913	4.55463	5.0478
Teth39_0542	dihydroxyacetone kinase, DhaK subunit	4.16742	3.8819	3.88178	2.29146	3.27721	2.31397
Teth39_0203	hypothetical protein	3.28211	3.95848	3.83634	4.06911	4.46398	4.30849
Teth39_1030	beta-lactamase domain protein	3.39598	3.50657	4.07223	4.39985	4.67517	4.31799
Teth39_1028	(p)ppGpp synthetase I, SpoT/RelA	1.99573	2.02066	1.87365	2.49913	2.78149	2.52163
Teth39_1049	tRNA (5-methylaminomethyl-2-thiouridylate)-methyltransferase	2.49357	1.9929	3.25793	3.75531	3.80831	3.60805
Teth39_1824	hypothetical protein	2.79026	3.46663	2.90073	3.57726	3.97213	3.81664
Teth39_2007	aromatic amino acid beta-eliminating lyase/threonine aldolase	3.93509	3.82649	3.82637	2.23605	3.05824	1.95879
Teth39_1227	protein of unknown function DUF342	3.10279	3.34464	2.93917	2.6477	2.26603	2.67021
Teth39_1828	cytidine deaminase	3.46481	3.93874	3.72701	4.39743	5.29184	5.61287
Teth39_0741	protein of unknown function DUF34	3.11386	2.66478	2.48016	3.34119	3.73606	3.3637
Teth39_0611	Beta-galactosidase	1.94836	1.26672	1.01854	2.21723	2.73412	2.93379
Teth39_1656	phosphomethylpyrimidine kinase	3.75163	4.21254	3.72133	3.71005	2.80011	2.64462
Teth39_1783	flagellar hook-associated protein 3	4.15123	3.76839	3.86559	2.91186	2.87826	1.79608
Teth39_2113	ribosomal protein L31	5.19255	4.90703	4.90691	5.98481	5.19566	6.28155
Teth39_0214	magnesium-translocating P-type ATPase	1.67983	0.750129	1.55775	2.07073	2.36123	2.09323
Teth39_0890	anthranilate phosphoribosyltransferase	2.68859	2.61467	2.79906	3.47559	3.53157	3.71496
Teth39_0120	SUF system FeS assembly protein, NifU family	3.74336	3.15807	3.9174	4.9953	5.22972	4.91345
Teth39_1810	aspartate 1-decarboxylase	2.77723	4.14519	3.38562	4.04421	5.83278	5.67728
Teth39_0463	hypothetical protein	3.03404	3.2082	2.7484	3.81378	3.84489	4.74029
Teth39_0136	NADH:flavin oxidoreductase/NADH oxidase	1.76529	1.23169	2.18621	2.55229	2.8428	2.17257
Teth39_0281	tRNA (5-methylaminomethyl-2-thiouridylate)-methyltransferase	1.76215	0.200681	-2.01243	4.31487	4.03593	2.7786
Teth39_1796	two component transcriptional regulator, winged helix family	4.23758	4.44316	3.54972	3.3124	3.03073	2.57546
Teth39_1392	chaperone protein DnaJ	2.24894	2.21149	2.21137	2.88179	3.7762	3.30652
Teth39_0175	Peptidoglycan-binding LysM	3.98269	2.37493	3.56775	-2.33578	-2.15777	-2.31327
Teth39_1216	1-hydroxy-2-methyl-2-(E)-butenyl 4-diphosphate synthase	3.8047	3.30231	2.89997	2.20298	2.38098	2.47356
Teth39_1323	DNA-directed RNA polymerase, omega subunit	4.0335	4.42659	4.67454	5.1814	5.92519	5.8822
Teth39_0496	osmosensitive K+ channel signal transduction histidine kinase, sensor domain	2.52341	2.23789	2.23777	3.05508	3.0862	2.9307
Teth39_0646	FAD-dependent pyridine nucleotide-disulphide oxidoreductase	1.36188	1.75497	0.561051	3.18807	3.56776	2.53229
Teth39_1280	chromosome segregation protein SMC	-0.0612187	0.579942	0.579825	1.53044	1.08018	1.67498
Teth39_2159	transcriptional regulator, LysR family	2.62708	2.34155	2.80111	2.91186	3.27437	3.68466
Teth39_0287	pyridoxal phosphate-dependent acyltransferase, putative	3.02343	3.14013	2.57423	2.28887	2.46687	1.38469
Teth39_1292	hypothetical protein	3.84172	4.33885	3.55608	2.34403	3.20065	3.04516
Teth39_0686	RNA methyltransferase, TrmA family	1.69614	2.17006	2.16994	2.62876	2.80676	2.3032
Teth39_0177	transcriptional regulator, GntR family	3.6718	3.69672	3.69661	2.85272	2.73096	2.87523
Teth39_1247	flagellar FlbD family protein	5.54061	5.53529	4.90691	4.55798	4.43622	4.58049
Teth39_2232	Type IV secretory pathway VirB4 components-like protein	1.2866	0.622231	1.30073	1.87115	2.23366	2.86081
Teth39_1940	phosphoenolpyruvate-dependent sugar phosphotransferase system, EIIA 2	3.65157	3.36605	3.82561	3.93636	4.11436	4.14337
Teth39_0919	hypothetical protein	1.84704	0.367714	0.882789	3.09898	2.6579	1.94273
Teth39_1944	glycoside hydrolase, family 4	2.07321	2.03576	1.78757	2.14639	2.7205	2.56501
Teth39_0842	hypothetical protein	3.32571	2.07304	3.22856	-2.28961	-2.1116	-2.2671
Teth39_0794	hypothetical protein	3.85513	4.11744	5.93603	2.7862	2.9642	-0.0110857
Teth39_1883	cobalt ABC transporter, ATPase subunit	2.05426	2.44735	2.44723	3.01766	2.73598	3.53512
Teth39_0744	mannose-6-phosphate isomerase, class I	1.33471	2.49106	1.56426	3.44156	3.17581	2.37613
Teth39_0720	4Fe-4S ferredoxin, iron-sulfur binding domain protein	0.873602	0.588079	5.06124	5.35649	5.34999	5.82276
Teth39_1803	phosphoribosylaminoimidazole carboxylase, ATPase subunit	-1.76466	-2.05018	-2.0503	2.88179	3.46202	3.30652
Teth39_1065	HAD superfamily (subfamily IIIA) phosphatase, TIGR01668	3.16659	4.13547	3.98846	2.9917	2.79086	2.12017
Teth39_0787	lipoic acid synthetase	3.91181	2.876	3.06039	2.52695	-1.30864	-1.46414
Teth39_1257	flagellar M-ring protein FliF	-2.14662	1.82953	-2.43226	1.69209	2.51427	2.92456
Teth39_0252	YabP family protein	5.43665	4.74891	4.74879	0.0381967	0.216201	0.0607049
Teth39_1772	flagellar protein FlaG protein	4.6654	4.37988	3.73558	3.16771	3.34572	2.67503
Teth39_1446	cell division topological specificity factor MinE	4.97778	3.74831	4.50764	3.4801	3.14291	2.98741
Teth39_0227	carbamoyl-phosphate synthase, small subunit	1.17186	-1.93346	-1.93357	3.27871	2.61684	2.46135
Teth39_1459	histidine kinase	4.42949	3.51571	3.30398	-0.846939	-0.668935	-0.824431
Teth39_1451	rod shape-determining protein MreC	2.04904	2.14236	1.7634	2.55276	2.431	2.57527
Teth39_0921	protein of unknown function DUF324	0.774147	1.00382	1.38254	2.25274	1.6713	1.5158
Teth39_2064	D-isomer specific 2-hydroxyacid dehydrogenase, NAD-binding	1.25957	-1.84574	-1.84586	3.36643	2.70456	1.62238
Teth39_1512	Kojibiose phosphorylase	-2.77953	0.26993	-0.24538	1.26875	1.48525	1.08168
Teth39_0767	translation initiation factor IF-3	3.40208	3.66439	3.11644	2.33315	3.02634	2.35566

## Sheet: Distributions
Log2 Transformation (95% SpC)							Log2 Transformation (97% SpC)							Log2 Transformation (99%)							Combined Distribution
TPS_Ctrl_1	TPS_Ctrl_2	TPS_Ctrl_3	TPS_Furf_1	TPS_Furf_2	TPS_Furf_3		TPS_Ctrl_1	TPS_Ctrl_2	TPS_Ctrl_3	TPS_Furf_1	TPS_Furf_2	TPS_Furf_3		TPS_Ctrl_1	TPS_Ctrl_2	TPS_Ctrl_3	TPS_Furf_1	TPS_Furf_2	TPS_Furf_3		Bin	0.99	0.97	0.95		Bin	0.95		Bin	0.97		Bin	0.99	sd	1.96904	avg	4.40474
11.1123	11.1791	11.3615	11.4046	10.7474	10.8927		11.1123	11.1791	11.3615	11.4046	10.7474	10.8927		11.1123	11.1791	11.3615	11.4046	10.7474	10.8927		-4.14151	1	0	0		-3.52393	1		-3.89652	1		-4.14151	1	0.039147	1
9.3097	9.79809	9.82811	10.4757	10.3665	10.386		9.3097	9.79809	9.82811	10.4757	10.3665	10.386		9.3097	9.79809	9.82811	10.4757	10.3665	10.386		-3.6233	3	3	0		-2.90191	0		-3.32981	5		-3.6233	3	0.125447	4
8.503	8.24631	8.31531	8.47212	7.96199	8.00022		8.503	8.24631	8.31531	8.47212	7.96199	8.00022		8.503	8.24631	8.31531	8.47212	7.96199	8.00022		-3.1051	4	3	1		-2.27988	0		-2.7631	0		-3.1051	4	0.376278	8
9.52687	9.86891	9.7055	9.7271	9.32276	9.64682		9.52687	9.86891	9.7055	9.7271	9.32276	9.64682		9.52687	9.86891	9.7055	9.7271	9.32276	9.64682		-2.58689	3	0	0		-1.65786	0		-2.19639	4		-2.58689	3	1.05679	11
10.1978	10.0514	10.3339	9.51392	9.12503	9.35888		10.1978	10.0514	10.3339	9.51392	9.12503	9.35888		10.1978	10.0514	10.3339	9.51392	9.12503	9.35888		-2.06869	21	5	0		-1.03584	0		-1.62968	4		-2.06869	21	2.78013	32
9.19115	9.09436	9.66911	9.24231	8.94633	8.79631		9.19115	9.09436	9.66911	9.24231	8.94633	8.79631		9.19115	9.09436	9.66911	9.24231	8.94633	8.79631		-1.55048	30	3	0		-0.413812	2		-1.06297	0		-1.55048	30	6.85391	62
9.61218	9.53048	9.53038	9.76768	9.12311	9.38402		9.61218	9.53048	9.53038	9.76768	9.12311	9.38402		9.61218	9.53048	9.53038	9.76768	9.12311	9.38402		-1.03228	17	0	0		0.208212	1		-0.496259	4		-1.03228	17	15.8428	79
9.15055	9.29177	9.35632	8.91363	8.79346	9.06801		9.15055	9.29177	9.35632	8.91363	8.79346	9.06801		9.15055	9.29177	9.35632	8.91363	8.79346	9.06801		-0.514075	18	4	2		0.830236	2		0.0704501	1		-0.514075	18	34.3572	97
8.33914	8.2398	8.25964	7.61174	7.6086	7.62649		8.33914	8.2398	8.25964	7.61174	7.6086	7.62649		8.33914	8.2398	8.25964	7.61174	7.6086	7.62649		0.00413028	17	0	0		1.45226	4		0.63716	7		0.00413028	17	69.9529	114
8.17202	8.48277	8.65529	8.55625	8.47925	8.37712		8.17202	8.48277	8.65529	8.55625	8.47925	8.37712		8.17202	8.48277	8.65529	8.55625	8.47925	8.37712		0.522335	33	6	2		2.07428	22		1.20387	10		0.522335	33	133.835	147
9.14914	8.98999	9.05957	9.16464	8.53813	8.64824		9.14914	8.98999	9.05957	9.16464	8.53813	8.64824		9.14914	8.98999	9.05957	9.16464	8.53813	8.64824		1.04054	28	5	2		2.69631	89		1.77058	34		1.04054	28	240.85	175
8.44307	8.34139	8.30568	8.61507	8.54103	8.44221		8.44307	8.34139	8.30568	8.61507	8.54103	8.44221		8.44307	8.34139	8.30568	8.61507	8.54103	8.44221		1.55875	111	21	3		3.31833	176		2.33729	128		1.55875	111	408.192	286
8.03251	8.04237	8.22699	7.28743	6.80613	7.23228		8.03251	8.04237	8.22699	7.28743	6.80613	7.23228		8.03251	8.04237	8.22699	7.28743	6.80613	7.23228		2.07695	212	76	22		3.94035	395		2.904	230		2.07695	212	652.456	498
8.95619	8.90496	8.82456	8.91934	8.6359	8.36542		8.95619	8.90496	8.82456	8.91934	8.6359	8.36542		8.95619	8.90496	8.82456	8.91934	8.6359	8.36542		2.59516	384	166	72		4.56238	559		3.47071	346		2.59516	384	985.27	882
8.11967	8.16116	8.26396	8.02653	7.9177	7.73551		8.11967	8.16116	8.26396	8.02653	7.9177	7.73551		8.11967	8.16116	8.26396	8.02653	7.9177	7.73551		3.11336	448	242	122		5.1844	647		4.03742	547		3.11336	448	1408.56	1330
8.384	8.2919	8.36869	8.1118	7.86714	7.96355		8.384	8.2919	8.36869	8.1118	7.86714	7.96355		8.384	8.2919	8.36869	8.1118	7.86714	7.96355		3.63156	536	380	246		5.80643	619		4.60413	589		3.63156	536	1911.1	1866
7.11432	7.005	6.99969	7.95304	7.63786	7.70164		7.11432	7.005	6.99969	7.95304	7.63786	7.70164		7.11432	7.005	6.99969	7.95304	7.63786	7.70164		4.14977	602	513	397		6.42845	415		5.17084	611		4.14977	602	2468.01	2468
8.67225	8.63607	8.57426	6.86268	6.5074	6.10313		8.67225	8.63607	8.57426	6.86268	6.5074	6.10313		8.67225	8.63607	8.57426	6.86268	6.5074	6.10313		4.66797	584	538	480		7.05047	373		5.73754	584		4.66797	584	3044.12	3052
8.04278	8.21101	8.18583	8.3299	8.17599	8.38095		8.04278	8.21101	8.18583	8.3299	8.17599	8.38095		8.04278	8.21101	8.18583	8.3299	8.17599	8.38095		5.18618	600	578	551		7.6725	170		6.30425	398		5.18618	600	3600.43	3652
7.55126	7.33866	7.32425	7.89791	7.52923	7.5276		7.55126	7.33866	7.32425	7.89791	7.52923	7.5276		7.55126	7.33866	7.32425	7.89791	7.52923	7.5276		5.70438	538	527	521		8.29452	112		6.87096	360		5.70438	538	4101.86	4190
7.73633	7.86289	7.69729	7.6064	7.58988	7.58901		7.73633	7.86289	7.69729	7.6064	7.58988	7.58901		7.73633	7.86289	7.69729	7.6064	7.58988	7.58901		6.22259	379	377	373		8.91654	72		7.43767	219		6.22259	379	4523.76	4569
10.348	10.0952	10.3369	9.9544	9.6026	9.18869		10.348	10.0952	10.3369	9.9544	9.6026	9.18869		10.348	10.0952	10.3369	9.9544	9.6026	9.18869		6.74079	345	345	344		9.53857	44		8.00438	110		6.74079	345	4855.11	4914
6.97234	6.91956	6.74299	7.20048	7.29355	7.1518		6.97234	6.91956	6.74299	7.20048	7.29355	7.1518		6.97234	6.91956	6.74299	7.20048	7.29355	7.1518		7.259	247	247	247		10.1606	16		8.57109	90		7.259	247	5098.04	5161
7.38625	7.05415	6.98951	7.06688	7.38936	7.61238		7.38625	7.05415	6.98951	7.06688	7.38936	7.61238		7.38625	7.05415	6.98951	7.06688	7.38936	7.61238		7.7772	107	107	107		10.7826	8		9.1378	50		7.7772	107	5264.28	5268
8.40641	7.99078	8.10231	6.77059	7.63901	7.11312		8.40641	7.99078	8.10231	6.77059	7.63901	7.11312		8.40641	7.99078	8.10231	6.77059	7.63901	7.11312		8.29541	96	96	96		More	5		9.70451	32		8.29541	96	5370.48	5364
8.7662	8.4127	8.88351	7.8591	7.11498	7.07748		8.7662	8.4127	8.88351	7.8591	7.11498	7.07748		8.7662	8.4127	8.88351	7.8591	7.11498	7.07748		8.81361	62	62	62					10.2712	10		8.81361	62	5433.8	5426
8.24871	7.83309	7.92099	8.17875	7.95345	8.244		8.24871	7.83309	7.92099	8.17875	7.95345	8.244		8.24871	7.83309	7.92099	8.17875	7.95345	8.244		9.33182	43	43	43					10.8379	7		9.33182	43	5469.05	5469
8.21438	7.98085	8.03754	6.47127	6.42695	6.45224		8.21438	7.98085	8.03754	6.47127	6.42695	6.45224		8.21438	7.98085	8.03754	6.47127	6.42695	6.45224		9.85002	22	22	22					More	5		9.85002	22	5487.36	5491
7.07731	7.05644	6.9768	6.71005	6.90127	7.02046		7.07731	7.05644	6.9768	6.71005	6.90127	7.02046		7.07731	7.05644	6.9768	6.71005	6.90127	7.02046		10.3682	9	9	9								10.3682	9	5496.24	5500
6.54158	6.72431	6.43305	6.27897	6.46342	6.33973		6.54158	6.72431	6.43305	6.27897	6.46342	6.33973		6.54158	6.72431	6.43305	6.27897	6.46342	6.33973		10.8864	3	3	3								10.8864	3	5500.26	5503
7.32586	6.8079	7.17247	8.14635	7.5291	7.28022		7.32586	6.8079	7.17247	8.14635	7.5291	7.28022		7.32586	6.8079	7.17247	8.14635	7.5291	7.28022		More	5	5	5								More	5
7.43407	7.63086	7.07285	8.0081	8.17143	7.97097		7.43407	7.63086	7.07285	8.0081	8.17143	7.97097		7.43407	7.63086	7.07285	8.0081	8.17143	7.97097
7.81976	7.24627	7.05373	6.39487	6.19436	6.73872		7.81976	7.24627	7.05373	6.39487	6.19436	6.73872		7.81976	7.24627	7.05373	6.39487	6.19436	6.73872		#pro	918	731	622
7.06708	7.06675	6.97228	6.55991	6.90669	7.05032		7.06708	7.06675	6.97228	6.55991	6.90669	7.05032		7.06708	7.06675	6.97228	6.55991	6.90669	7.05032
6.0135	5.72175	5.70911	5.81985	5.92032	5.86111		6.0135	5.72175	5.70911	5.81985	5.92032	5.86111		6.0135	5.72175	5.70911	5.81985	5.92032	5.86111
6.74769	7.65571	7.84951	8.15468	7.33888	8.00396		6.74769	7.65571	7.84951	8.15468	7.33888	8.00396		6.74769	7.65571	7.84951	8.15468	7.33888	8.00396
7.15777	6.93834	7.1119	7.97158	7.85338	7.8455		7.15777	6.93834	7.1119	7.97158	7.85338	7.8455		7.15777	6.93834	7.1119	7.97158	7.85338	7.8455
6.94987	7.16284	7.08519	7.34705	7.31292	7.28967		6.94987	7.16284	7.08519	7.34705	7.31292	7.28967		6.94987	7.16284	7.08519	7.34705	7.31292	7.28967
8.77863	8.79015	8.83321	8.52773	8.27961	8.29475		8.77863	8.79015	8.83321	8.52773	8.27961	8.29475		8.77863	8.79015	8.83321	8.52773	8.27961	8.29475
8.02689	8.32981	8.07027	7.33831	6.91485	6.73196		8.02689	8.32981	8.07027	7.33831	6.91485	6.73196		8.02689	8.32981	8.07027	7.33831	6.91485	6.73196
6.65774	6.44325	6.35583	7.03968	6.66085	6.85559		6.65774	6.44325	6.35583	7.03968	6.66085	6.85559		6.65774	6.44325	6.35583	7.03968	6.66085	6.85559
7.2991	8.46553	8.71869	8.41492	7.85945	8.09695		7.2991	8.46553	8.71869	8.41492	7.85945	8.09695		7.2991	8.46553	8.71869	8.41492	7.85945	8.09695
8.09753	7.83378	8.13187	7.79267	7.73667	7.74971		8.09753	7.83378	8.13187	7.79267	7.73667	7.74971		8.09753	7.83378	8.13187	7.79267	7.73667	7.74971
8.92059	9.24152	9.69983	8.27989	8.31021	8.27881		8.92059	9.24152	9.69983	8.27989	8.31021	8.27881		8.92059	9.24152	9.69983	8.27989	8.31021	8.27881
6.79394	6.79819	6.71031	6.63629	6.94529	6.82841		6.79394	6.79819	6.71031	6.63629	6.94529	6.82841		6.79394	6.79819	6.71031	6.63629	6.94529	6.82841
8.23978	9.07729	9.02419	8.6219	7.84038	8.24806		8.23978	9.07729	9.02419	8.6219	7.84038	8.24806		8.23978	9.07729	9.02419	8.6219	7.84038	8.24806
6.67002	8.62929	7.34842	8.32559	8.94342	9.33376		6.67002	8.62929	7.34842	8.32559	8.94342	9.33376		6.67002	8.62929	7.34842	8.32559	8.94342	9.33376
6.86546	6.9208	6.66593	6.96777	7.24024	7.28373		6.86546	6.9208	6.66593	6.96777	7.24024	7.28373		6.86546	6.9208	6.66593	6.96777	7.24024	7.28373
7.51171	7.62057	7.62046	8.31508	8.032	8.49332		7.51171	7.62057	7.62046	8.31508	8.032	8.49332		7.51171	7.62057	7.62046	8.31508	8.032	8.49332
7.24562	7.73559	7.33036	6.97142	6.96312	6.79588		7.24562	7.73559	7.33036	6.97142	6.96312	6.79588		7.24562	7.73559	7.33036	6.97142	6.96312	6.79588
6.07989	6.08538	5.8066	6.95179	6.87434	6.47761		6.07989	6.08538	5.8066	6.95179	6.87434	6.47761		6.07989	6.08538	5.8066	6.95179	6.87434	6.47761
6.05757	5.74784	5.64664	5.76609	5.65715	5.74456		6.05757	5.74784	5.64664	5.76609	5.65715	5.74456		6.05757	5.74784	5.64664	5.76609	5.65715	5.74456
6.83164	7.26234	6.89469	6.94562	6.92757	6.71081		6.83164	7.26234	6.89469	6.94562	6.92757	6.71081		6.83164	7.26234	6.89469	6.94562	6.92757	6.71081
7.14565	7.04029	7.22535	7.58621	7.34762	7.09612		7.14565	7.04029	7.22535	7.58621	7.34762	7.09612		7.14565	7.04029	7.22535	7.58621	7.34762	7.09612
6.79195	7.21046	7.48287	7.53571	7.20545	7.2461		6.79195	7.21046	7.48287	7.53571	7.20545	7.2461		6.79195	7.21046	7.48287	7.53571	7.20545	7.2461
5.79375	5.59729	5.72564	5.74581	6.07457	5.93582		5.79375	5.59729	5.72564	5.74581	6.07457	5.93582		5.79375	5.59729	5.72564	5.74581	6.07457	5.93582
6.45795	6.66115	6.51318	6.29288	6.01389	6.36354		6.45795	6.66115	6.51318	6.29288	6.01389	6.36354		6.45795	6.66115	6.51318	6.29288	6.01389	6.36354
7.02583	7.31652	7.14867	7.07922	7.02895	7.22138		7.02583	7.31652	7.14867	7.07922	7.02895	7.22138		7.02583	7.31652	7.14867	7.07922	7.02895	7.22138
6.64026	6.69819	6.73699	7.02793	7.0448	7.24062		6.64026	6.69819	6.73699	7.02793	7.0448	7.24062		6.64026	6.69819	6.73699	7.02793	7.0448	7.24062
5.54271	5.29274	5.27495	5.24582	5.22463	5.43463		5.54271	5.29274	5.27495	5.24582	5.22463	5.43463		5.54271	5.29274	5.27495	5.24582	5.22463	5.43463
8.26464	8.31997	8.45236	8.67716	8.14155	8.05626		8.26464	8.31997	8.45236	8.67716	8.14155	8.05626		8.26464	8.31997	8.45236	8.67716	8.14155	8.05626
6.91248	6.54228	6.93154	7.0086	6.83091	7.08955		6.91248	6.54228	6.93154	7.0086	6.83091	7.08955		6.91248	6.54228	6.93154	7.0086	6.83091	7.08955
6.77135	6.33665	6.66008	7.37711	6.73018	6.79333		6.77135	6.33665	6.66008	7.37711	6.73018	6.79333		6.77135	6.33665	6.66008	7.37711	6.73018	6.79333
7.42482	7.72268	8.07801	7.91719	7.77175	7.96661		7.42482	7.72268	8.07801	7.91719	7.77175	7.96661		7.42482	7.72268	8.07801	7.91719	7.77175	7.96661
6.25889	6.81123	6.81111	6.77817	6.66139	6.41592		6.25889	6.81123	6.81111	6.77817	6.66139	6.41592		6.25889	6.81123	6.81111	6.77817	6.66139	6.41592
8.65703	9.30065	9.3615	8.91438	8.91741	9.10274		8.65703	9.30065	9.3615	8.91438	8.91741	9.10274		8.65703	9.30065	9.3615	8.91438	8.91741	9.10274
6.37364	6.64421	6.62003	6.22196	6.18966	6.16155		6.37364	6.64421	6.62003	6.22196	6.18966	6.16155		6.37364	6.64421	6.62003	6.22196	6.18966	6.16155
5.79189	5.49534	5.59156	5.76313	5.89063	5.76565		5.79189	5.49534	5.59156	5.76313	5.89063	5.76565		5.79189	5.49534	5.59156	5.76313	5.89063	5.76565
8.36434	8.95703	8.42037	8.54488	9.1873	9.62557		8.36434	8.95703	8.42037	8.54488	9.1873	9.62557		8.36434	8.95703	8.42037	8.54488	9.1873	9.62557
6.71832	6.7028	6.56359	6.69505	6.59	6.39048		6.71832	6.7028	6.56359	6.69505	6.59	6.39048		6.71832	6.7028	6.56359	6.69505	6.59	6.39048
6.72003	7.02241	6.69889	6.6714	6.70988	6.91746		6.72003	7.02241	6.69889	6.6714	6.70988	6.91746		6.72003	7.02241	6.69889	6.6714	6.70988	6.91746
7.2414	6.94274	7.18499	7.69301	7.41686	7.12772		7.2414	6.94274	7.18499	7.69301	7.41686	7.12772		7.2414	6.94274	7.18499	7.69301	7.41686	7.12772
6.60871	6.83084	6.54085	6.72124	6.88786	6.70935		6.60871	6.83084	6.54085	6.72124	6.88786	6.70935		6.60871	6.83084	6.54085	6.72124	6.88786	6.70935
6.11608	6.4715	6.2258	6.19606	6.31123	6.48706		6.11608	6.4715	6.2258	6.19606	6.31123	6.48706		6.11608	6.4715	6.2258	6.19606	6.31123	6.48706
5.56684	5.89616	5.59567	6.0879	6.04241	5.93224		5.56684	5.89616	5.59567	6.0879	6.04241	5.93224		5.56684	5.89616	5.59567	6.0879	6.04241	5.93224
8.07328	8.35756	8.40883	9.06042	8.86423	8.78536		8.07328	8.35756	8.40883	9.06042	8.86423	8.78536		8.07328	8.35756	8.40883	9.06042	8.86423	8.78536
7.66458	7.6292	7.54731	7.16073	6.89405	6.62656		7.66458	7.6292	7.54731	7.16073	6.89405	6.62656		7.66458	7.6292	7.54731	7.16073	6.89405	6.62656
7.14758	6.82623	6.95333	6.87511	6.87897	6.98335		7.14758	6.82623	6.95333	6.87511	6.87897	6.98335		7.14758	6.82623	6.95333	6.87511	6.87897	6.98335
6.80514	6.44734	6.43233	6.86401	7.29436	6.99058		6.80514	6.44734	6.43233	6.86401	7.29436	6.99058		6.80514	6.44734	6.43233	6.86401	7.29436	6.99058
6.30804	6.51904	6.42694	6.7041	6.8821	7.05978		6.30804	6.51904	6.42694	6.7041	6.8821	7.05978		6.30804	6.51904	6.42694	6.7041	6.8821	7.05978
7.44842	7.6536	7.56062	7.85147	7.67092	7.48803		7.44842	7.6536	7.56062	7.85147	7.67092	7.48803		7.44842	7.6536	7.56062	7.85147	7.67092	7.48803
6.56941	6.7658	7.12729	6.4414	6.33741	6.73608		6.56941	6.7658	7.12729	6.4414	6.33741	6.73608		6.56941	6.7658	7.12729	6.4414	6.33741	6.73608
6.78308	6.50818	6.61019	5.74373	6.10383	6.24148		6.78308	6.50818	6.61019	5.74373	6.10383	6.24148		6.78308	6.50818	6.61019	5.74373	6.10383	6.24148
8.38176	8.89866	7.85142	8.61179	8.69522	9.22652		8.38176	8.89866	7.85142	8.61179	8.69522	9.22652		8.38176	8.89866	7.85142	8.61179	8.69522	9.22652
6.43492	7.0246	5.75211	7.38913	7.87132	7.4636		6.43492	7.0246	5.75211	7.38913	7.87132	7.4636		6.43492	7.0246	5.75211	7.38913	7.87132	7.4636
5.8327	6.10147	6.01042	5.40717	5.71593	5.77761		5.8327	6.10147	6.01042	5.40717	5.71593	5.77761		5.8327	6.10147	6.01042	5.40717	5.71593	5.77761
6.91947	6.24836	6.5316	7.4367	7.09512	6.80877		6.91947	6.24836	6.5316	7.4367	7.09512	6.80877		6.91947	6.24836	6.5316	7.4367	7.09512	6.80877
6.11454	6.77315	6.46305	6.29129	6.2499	6.06246		6.11454	6.77315	6.46305	6.29129	6.2499	6.06246		6.11454	6.77315	6.46305	6.29129	6.2499	6.06246
6.22103	6.31149	6.28568	6.40933	6.56142	6.55488		6.22103	6.31149	6.28568	6.40933	6.56142	6.55488		6.22103	6.31149	6.28568	6.40933	6.56142	6.55488
6.12475	6.08448	5.76022	6.70084	6.7024	6.59493		6.12475	6.08448	5.76022	6.70084	6.7024	6.59493		6.12475	6.08448	5.76022	6.70084	6.7024	6.59493
5.66191	5.87118	5.19693	7.11208	7.24379	7.16166		5.66191	5.87118	5.19693	7.11208	7.24379	7.16166		5.66191	5.87118	5.19693	7.11208	7.24379	7.16166
6.89823	6.84718	7.03759	7.00786	6.77626	6.73079		6.89823	6.84718	7.03759	7.00786	6.77626	6.73079		6.89823	6.84718	7.03759	7.00786	6.77626	6.73079
5.48907	5.32468	5.33902	5.61276	5.81622	5.7583		5.48907	5.32468	5.33902	5.61276	5.81622	5.7583		5.48907	5.32468	5.33902	5.61276	5.81622	5.7583
5.78425	6.03013	5.67354	5.57514	6.14493	6.15152		5.78425	6.03013	5.67354	5.57514	6.14493	6.15152		5.78425	6.03013	5.67354	5.57514	6.14493	6.15152
6.21052	6.21814	6.31259	6.32877	6.46427	6.39257		6.21052	6.21814	6.31259	6.32877	6.46427	6.39257		6.21052	6.21814	6.31259	6.32877	6.46427	6.39257
7.0195	6.58936	6.66991	6.49211	6.70171	6.46589		7.0195	6.58936	6.66991	6.49211	6.70171	6.46589		7.0195	6.58936	6.66991	6.49211	6.70171	6.46589
6.4477	5.71392	6.123	6.06602	6.03718	6.28241		6.4477	5.71392	6.123	6.06602	6.03718	6.28241		6.4477	5.71392	6.123	6.06602	6.03718	6.28241
5.89621	5.61069	5.54873	5.62753	6.13606	5.92826		5.89621	5.61069	5.54873	5.62753	6.13606	5.92826		5.89621	5.61069	5.54873	5.62753	6.13606	5.92826
6.66391	6.57755	6.32017	6.18945	6.53284	6.51153		6.66391	6.57755	6.32017	6.18945	6.53284	6.51153		6.66391	6.57755	6.32017	6.18945	6.53284	6.51153
6.74205	6.48588	6.52869	6.47537	6.33669	6.80924		6.74205	6.48588	6.52869	6.47537	6.33669	6.80924		6.74205	6.48588	6.52869	6.47537	6.33669	6.80924
5.3563	5.37199	5.11935	5.06078	5.23878	4.99233		5.3563	5.37199	5.11935	5.06078	5.23878	4.99233		5.3563	5.37199	5.11935	5.06078	5.23878	4.99233
5.49492	5.27474	5.17546	5.41696	5.75735	5.55935		5.49492	5.27474	5.17546	5.41696	5.75735	5.55935		5.49492	5.27474	5.17546	5.41696	5.75735	5.55935
7.22147	7.18764	6.88691	7.22879	7.08959	7.06945		7.22147	7.18764	6.88691	7.22879	7.08959	7.06945		7.22147	7.18764	6.88691	7.22879	7.08959	7.06945
4.99498	4.72955	4.8444	5.46235	5.33879	5.63254		4.99498	4.72955	4.8444	5.46235	5.33879	5.63254		4.99498	4.72955	4.8444	5.46235	5.33879	5.63254
7.92426	9.07362	8.37271	7.93293	7.61266	7.53612		7.92426	9.07362	8.37271	7.93293	7.61266	7.53612		7.92426	9.07362	8.37271	7.93293	7.61266	7.53612
5.97408	5.99402	5.57033	6.11987	6.45542	6.09625		5.97408	5.99402	5.57033	6.11987	6.45542	6.09625		5.97408	5.99402	5.57033	6.11987	6.45542	6.09625
6.27449	6.16585	5.91874	6.33578	6.31142	6.17254		6.27449	6.16585	5.91874	6.33578	6.31142	6.17254		6.27449	6.16585	5.91874	6.33578	6.31142	6.17254
5.89882	5.73103	5.61318	5.67038	6.20151	5.97301		5.89882	5.73103	5.61318	5.67038	6.20151	5.97301		5.89882	5.73103	5.61318	5.67038	6.20151	5.97301
7.86794	6.93456	7.22275	7.28365	7.09826	7.59618		7.86794	6.93456	7.22275	7.28365	7.09826	7.59618		7.86794	6.93456	7.22275	7.28365	7.09826	7.59618
6.74355	7.08495	6.73577	6.54938	6.8213	6.80442		6.74355	7.08495	6.73577	6.54938	6.8213	6.80442		6.74355	7.08495	6.73577	6.54938	6.8213	6.80442
6.39996	6.31354	6.89088	6.31899	6.28165	6.3415		6.39996	6.31354	6.89088	6.31899	6.28165	6.3415		6.39996	6.31354	6.89088	6.31899	6.28165	6.3415
6.55222	6.36474	6.51452	6.1975	6.31688	6.3482		6.55222	6.36474	6.51452	6.1975	6.31688	6.3482		6.55222	6.36474	6.51452	6.1975	6.31688	6.3482
5.58721	5.1782	5.5916	5.28883	5.33178	5.51698		5.58721	5.1782	5.5916	5.28883	5.33178	5.51698		5.58721	5.1782	5.5916	5.28883	5.33178	5.51698
5.839	5.97176	5.86622	5.68339	6.07465	5.76224		5.839	5.97176	5.86622	5.68339	6.07465	5.76224		5.839	5.97176	5.86622	5.68339	6.07465	5.76224
9.16803	9.39132	9.19199	6.43836	5.42343	6.07551		9.16803	9.39132	9.19199	6.43836	5.42343	6.07551		9.16803	9.39132	9.19199	6.43836	5.42343	6.07551
6.67599	6.66084	6.2149	6.41604	6.5405	6.25173		6.67599	6.66084	6.2149	6.41604	6.5405	6.25173		6.67599	6.66084	6.2149	6.41604	6.5405	6.25173
6.69235	6.46867	6.32548	6.40242	6.31851	6.10013		6.69235	6.46867	6.32548	6.40242	6.31851	6.10013		6.69235	6.46867	6.32548	6.40242	6.31851	6.10013
7.0027	6.56971	6.89799	6.91287	6.77854	6.83269		7.0027	6.56971	6.89799	6.91287	6.77854	6.83269		7.0027	6.56971	6.89799	6.91287	6.77854	6.83269
6.66969	6.65801	5.95314	6.51243	6.40026	6.7833		6.66969	6.65801	5.95314	6.51243	6.40026	6.7833		6.66969	6.65801	5.95314	6.51243	6.40026	6.7833
5.27765	5.16375	5.37054	5.63096	5.79308	5.60528		5.27765	5.16375	5.37054	5.63096	5.79308	5.60528		5.27765	5.16375	5.37054	5.63096	5.79308	5.60528
5.45028	5.82481	5.66482	5.3454	5.56826	6.24517		5.45028	5.82481	5.66482	5.3454	5.56826	6.24517		5.45028	5.82481	5.66482	5.3454	5.56826	6.24517
4.89758	4.80688	4.68811	5.53751	5.80182	5.70111		4.89758	4.80688	4.68811	5.53751	5.80182	5.70111		4.89758	4.80688	4.68811	5.53751	5.80182	5.70111
7.04792	7.01193	6.4416	6.21298	6.54935	6.47712		7.04792	7.01193	6.4416	6.21298	6.54935	6.47712		7.04792	7.01193	6.4416	6.21298	6.54935	6.47712
7.36864	7.62773	7.97825	7.79398	8.09398	8.01971		7.36864	7.62773	7.97825	7.79398	8.09398	8.01971		7.36864	7.62773	7.97825	7.79398	8.09398	8.01971
5.96899	6.10189	6.18983	5.83399	5.86725	5.8565		5.96899	6.10189	6.18983	5.83399	5.86725	5.8565		5.96899	6.10189	6.18983	5.83399	5.86725	5.8565
7.22523	6.79845	6.84697	8.00095	7.76519	7.33838		7.22523	6.79845	6.84697	8.00095	7.76519	7.33838		7.22523	6.79845	6.84697	8.00095	7.76519	7.33838
8.8583	8.36714	9.64789	7.97627	7.58655	6.23824		8.8583	8.36714	9.64789	7.97627	7.58655	6.23824		8.8583	8.36714	9.64789	7.97627	7.58655	6.23824
6.18632	6.45496	6.2873	6.0935	6.12466	6.11601		6.18632	6.45496	6.2873	6.0935	6.12466	6.11601		6.18632	6.45496	6.2873	6.0935	6.12466	6.11601
5.35823	5.18768	4.92574	5.6839	5.51269	5.1025		5.35823	5.18768	4.92574	5.6839	5.51269	5.1025		5.35823	5.18768	4.92574	5.6839	5.51269	5.1025
5.3731	4.90658	5.12477	5.342	5.33791	5.36451		5.3731	4.90658	5.12477	5.342	5.33791	5.36451		5.3731	4.90658	5.12477	5.342	5.33791	5.36451
6.88332	6.92298	7.29691	7.0907	7.2687	7.13174		6.88332	6.92298	7.29691	7.0907	7.2687	7.13174		6.88332	6.92298	7.29691	7.0907	7.2687	7.13174
6.97407	6.95627	7.85999	8.30259	8.18558	8.74631		6.97407	6.95627	7.85999	8.30259	8.18558	8.74631		6.97407	6.95627	7.85999	8.30259	8.18558	8.74631
5.59052	5.44178	4.68763	5.7167	6.54091	6.20042		5.59052	5.44178	4.68763	5.7167	6.54091	6.20042		5.59052	5.44178	4.68763	5.7167	6.54091	6.20042
5.73408	5.88433	5.69773	5.52827	5.46877	5.66641		5.73408	5.88433	5.69773	5.52827	5.46877	5.66641		5.73408	5.88433	5.69773	5.52827	5.46877	5.66641
7.01366	7.03443	6.29084	6.24778	6.88524	6.98182		7.01366	7.03443	6.29084	6.24778	6.88524	6.98182		7.01366	7.03443	6.29084	6.24778	6.88524	6.98182
6.36223	6.41976	6.38327	6.49401	6.5964	6.49798		6.36223	6.41976	6.38327	6.49401	6.5964	6.49798		6.36223	6.41976	6.38327	6.49401	6.5964	6.49798
4.89376	5.01133	4.41716	5.94473	6.2681	6.35398		4.89376	5.01133	4.41716	5.94473	6.2681	6.35398		4.89376	5.01133	4.41716	5.94473	6.2681	6.35398
5.06423	5.02245	5.02234	5.87157	5.39812	5.66119		5.06423	5.02245	5.02234	5.87157	5.39812	5.66119		5.06423	5.02245	5.02234	5.87157	5.39812	5.66119
5.63471	5.32507	5.37278	6.38207	5.89954	5.91323		5.63471	5.32507	5.37278	6.38207	5.89954	5.91323		5.63471	5.32507	5.37278	6.38207	5.89954	5.91323
7.23365	7.47976	7.79763	7.14202	6.17839	6.82392		7.23365	7.47976	7.79763	7.14202	6.17839	6.82392		7.23365	7.47976	7.79763	7.14202	6.17839	6.82392
5.66802	4.98532	5.31121	6.19419	6.07262	6.08251		5.66802	4.98532	5.31121	6.19419	6.07262	6.08251		5.66802	4.98532	5.31121	6.19419	6.07262	6.08251
5.2343	4.94877	4.90161	5.37051	5.75663	5.66433		5.2343	4.94877	4.90161	5.37051	5.75663	5.66433		5.2343	4.94877	4.90161	5.37051	5.75663	5.66433
4.9507	4.64481	4.39932	4.85453	5.07033	5.13901		4.9507	4.64481	4.39932	4.85453	5.07033	5.13901		4.9507	4.64481	4.39932	4.85453	5.07033	5.13901
4.76226	4.64583	4.54237	4.69535	5.15592	4.98322		4.76226	4.64583	4.54237	4.69535	5.15592	4.98322		4.76226	4.64583	4.54237	4.69535	5.15592	4.98322
5.9379	5.84901	5.40192	5.57944	5.90219	5.76624		5.9379	5.84901	5.40192	5.57944	5.90219	5.76624		5.9379	5.84901	5.40192	5.57944	5.90219	5.76624
5.16816	4.9889	4.90983	5.81243	5.87669	5.94037		5.16816	4.9889	4.90983	5.81243	5.87669	5.94037		5.16816	4.9889	4.90983	5.81243	5.87669	5.94037
7.59093	7.05747	6.99354	7.38056	7.07192	7.40307		7.59093	7.05747	6.99354	7.38056	7.07192	7.40307		7.59093	7.05747	6.99354	7.38056	7.07192	7.40307
5.11013	4.69401	4.8856	5.09278	5.1339	5.2231		5.11013	4.69401	4.8856	5.09278	5.1339	5.2231		5.11013	4.69401	4.8856	5.09278	5.1339	5.2231
5.91521	5.95809	5.70519	5.46297	5.68727	5.53177		5.91521	5.95809	5.70519	5.46297	5.68727	5.53177		5.91521	5.95809	5.70519	5.46297	5.68727	5.53177
6.67313	6.76095	6.81186	6.42934	6.45881	6.87667		6.67313	6.76095	6.81186	6.42934	6.45881	6.87667		6.67313	6.76095	6.81186	6.42934	6.45881	6.87667
5.49481	5.27218	5.27206	5.29833	5.47634	5.78227		5.49481	5.27218	5.27206	5.29833	5.47634	5.78227		5.49481	5.27218	5.27206	5.29833	5.47634	5.78227
6.94793	7.18872	7.58585	6.57139	6.85374	6.53875		6.94793	7.18872	7.58585	6.57139	6.85374	6.53875		6.94793	7.18872	7.58585	6.57139	6.85374	6.53875
6.8807	6.57221	6.68342	7.03078	7.19048	7.01645		6.8807	6.57221	6.68342	7.03078	7.19048	7.01645		6.8807	6.57221	6.68342	7.03078	7.19048	7.01645
5.2852	5.03748	5.0742	4.94834	5.01502	4.94926		5.2852	5.03748	5.0742	4.94834	5.01502	4.94926		5.2852	5.03748	5.0742	4.94834	5.01502	4.94926
4.91427	5.39021	4.51899	6.72626	6.94367	6.69448		4.91427	5.39021	4.51899	6.72626	6.94367	6.69448		4.91427	5.39021	4.51899	6.72626	6.94367	6.69448
4.5428	4.1628	4.19487	5.70193	5.05408	5.45989		4.5428	4.1628	4.19487	5.70193	5.05408	5.45989		4.5428	4.1628	4.19487	5.70193	5.05408	5.45989
6.93425	6.57387	6.78759	7.3335	7.07634	7.33958		6.93425	6.57387	6.78759	7.3335	7.07634	7.33958		6.93425	6.57387	6.78759	7.3335	7.07634	7.33958
5.3867	5.05767	4.84371	5.57042	5.49315	5.33766		5.3867	5.05767	4.84371	5.57042	5.49315	5.33766		5.3867	5.05767	4.84371	5.57042	5.49315	5.33766
6.86551	6.16108	6.35554	6.69062	6.30369	6.29422		6.86551	6.16108	6.35554	6.69062	6.30369	6.29422		6.86551	6.16108	6.35554	6.69062	6.30369	6.29422
5.46267	5.11425	5.31391	4.91538	5.52604	5.35074		5.46267	5.11425	5.31391	4.91538	5.52604	5.35074		5.46267	5.11425	5.31391	4.91538	5.52604	5.35074
5.83362	5.89415	5.93912	5.44122	5.51982	5.27871		5.83362	5.89415	5.93912	5.44122	5.51982	5.27871		5.83362	5.89415	5.93912	5.44122	5.51982	5.27871
7.32572	7.0402	6.98158	7.77044	8.00335	8.19707		7.32572	7.0402	6.98158	7.77044	8.00335	8.19707		7.32572	7.0402	6.98158	7.77044	8.00335	8.19707
6.5943	6.70639	6.52112	6.01357	6.61807	5.8289		6.5943	6.70639	6.52112	6.01357	6.61807	5.8289		6.5943	6.70639	6.52112	6.01357	6.61807	5.8289
7.50163	7.36213	6.73394	7.83877	8.18604	7.8249		7.50163	7.36213	6.73394	7.83877	8.18604	7.8249		7.50163	7.36213	6.73394	7.83877	8.18604	7.8249
5.58731	5.4288	5.24756	5.84507	6.22472	6.05201		5.58731	5.4288	5.24756	5.84507	6.22472	6.05201		5.58731	5.4288	5.24756	5.84507	6.22472	6.05201
5.53919	5.67299	5.88612	5.7448	5.59264	5.3868		5.53919	5.67299	5.88612	5.7448	5.59264	5.3868		5.53919	5.67299	5.88612	5.7448	5.59264	5.3868
5.25726	5.07659	5.28338	4.68413	5.02462	5.30747		5.25726	5.07659	5.28338	4.68413	5.02462	5.30747		5.25726	5.07659	5.28338	4.68413	5.02462	5.30747
6.44033	6.24183	6.28334	6.26543	6.53047	6.21904		6.44033	6.24183	6.28334	6.26543	6.53047	6.21904		6.44033	6.24183	6.28334	6.26543	6.53047	6.21904
4.90873	4.64815	4.76669	5.1468	5.22706	5.03054		4.90873	4.64815	4.76669	5.1468	5.22706	5.03054		4.90873	4.64815	4.76669	5.1468	5.22706	5.03054
6.34545	6.79338	6.39058	6.3454	6.34856	6.43681		6.34545	6.79338	6.39058	6.3454	6.34856	6.43681		6.34545	6.79338	6.39058	6.3454	6.34856	6.43681
5.11476	4.74516	5.57698	5.78186	6.45612	6.63115		5.11476	4.74516	5.57698	5.78186	6.45612	6.63115		5.11476	4.74516	5.57698	5.78186	6.45612	6.63115
5.47178	5.1407	5.09353	5.52463	5.4749	5.36357		5.47178	5.1407	5.09353	5.52463	5.4749	5.36357		5.47178	5.1407	5.09353	5.52463	5.4749	5.36357
4.79623	4.91535	5.13315	5.28379	5.35991	5.26641		4.79623	4.91535	5.13315	5.28379	5.35991	5.26641		4.79623	4.91535	5.13315	5.28379	5.35991	5.26641
5.87573	5.69661	5.6336	5.74435	5.71534	5.6322		5.87573	5.69661	5.6336	5.74435	5.71534	5.6322		5.87573	5.69661	5.6336	5.74435	5.71534	5.6322
6.17805	6.29646	6.36992	6.78174	6.85928	6.93409		6.17805	6.29646	6.36992	6.78174	6.85928	6.93409		6.17805	6.29646	6.36992	6.78174	6.85928	6.93409
5.71171	5.59517	5.34711	5.72841	6.20879	5.79509		5.71171	5.59517	5.34711	5.72841	6.20879	5.79509		5.71171	5.59517	5.34711	5.72841	6.20879	5.79509
5.76205	5.52516	5.54876	5.61168	5.83751	6.07136		5.76205	5.52516	5.54876	5.61168	5.83751	6.07136		5.76205	5.52516	5.54876	5.61168	5.83751	6.07136
6.58868	6.07865	6.2452	5.92329	5.93246	6.14397		6.58868	6.07865	6.2452	5.92329	5.93246	6.14397		6.58868	6.07865	6.2452	5.92329	5.93246	6.14397
5.60655	6.06732	6.12832	5.90376	6.24797	6.3202		5.60655	6.06732	6.12832	5.90376	6.24797	6.3202		5.60655	6.06732	6.12832	5.90376	6.24797	6.3202
5.25727	4.48498	4.86975	4.56778	5.24057	4.87041		5.25727	4.48498	4.86975	4.56778	5.24057	4.87041		5.25727	4.48498	4.86975	4.56778	5.24057	4.87041
4.30089	4.20324	4.01525	4.58806	4.68033	4.87592		4.30089	4.20324	4.01525	4.58806	4.68033	4.87592		4.30089	4.20324	4.01525	4.58806	4.68033	4.87592
5.36972	5.0842	5.00055	5.57336	5.79239	5.71561		5.36972	5.0842	5.00055	5.57336	5.79239	5.71561		5.36972	5.0842	5.00055	5.57336	5.79239	5.71561
5.41846	6.02992	5.99653	5.65291	6.18941	5.80035		5.41846	6.02992	5.99653	5.65291	6.18941	5.80035		5.41846	6.02992	5.99653	5.65291	6.18941	5.80035
7.62539	7.33987	8.13034	7.89928	7.8948	7.66444		7.62539	7.33987	8.13034	7.89928	7.8948	7.66444		7.62539	7.33987	8.13034	7.89928	7.8948	7.66444
5.31337	5.17638	5.22256	5.3333	5.36771	5.37841		5.31337	5.17638	5.22256	5.3333	5.36771	5.37841		5.31337	5.17638	5.22256	5.3333	5.36771	5.37841
5.08999	4.50489	4.72083	5.33466	5.45068	5.47369		5.08999	4.50489	4.72083	5.33466	5.45068	5.47369		5.08999	4.50489	4.72083	5.33466	5.45068	5.47369
3.76236	3.35147	3.14228	4.16915	4.3067	4.44692		3.76236	3.35147	3.14228	4.16915	4.3067	4.44692		3.76236	3.35147	3.14228	4.16915	4.3067	4.44692
0.59898	7.72875	8.63157	8.95818	6.61637	7.6994		0.59898	7.72875	8.63157	8.95818	6.61637	7.6994		0.59898	7.72875	8.63157	8.95818	6.61637	7.6994
6.35559	6.464	6.14354	6.39107	6.01988	5.86438		6.35559	6.464	6.14354	6.39107	6.01988	5.86438		6.35559	6.464	6.14354	6.39107	6.01988	5.86438
5.7383	5.8655	5.39533	5.38408	6.23621	5.88901		5.7383	5.8655	5.39533	5.38408	6.23621	5.88901		5.7383	5.8655	5.39533	5.38408	6.23621	5.88901
5.44366	5.50608	5.04097	5.2966	5.90111	5.59436		5.44366	5.50608	5.04097	5.2966	5.90111	5.59436		5.44366	5.50608	5.04097	5.2966	5.90111	5.59436
5.56894	5.18773	5.92625	4.65445	5.08041	5.10804		5.56894	5.18773	5.92625	4.65445	5.08041	5.10804		5.56894	5.18773	5.92625	4.65445	5.08041	5.10804
5.68158	5.39606	5.4166	4.92516	5.16413	4.8174		5.68158	5.39606	5.4166	4.92516	5.16413	4.8174		5.68158	5.39606	5.4166	4.92516	5.16413	4.8174
5.90837	6.12244	5.91857	5.79197	5.91148	6.27654		5.90837	6.12244	5.91857	5.79197	5.91148	6.27654		5.90837	6.12244	5.91857	5.79197	5.91148	6.27654
5.31551	4.94646	5.30042	5.05709	5.29132	5.62259		5.31551	4.94646	5.30042	5.05709	5.29132	5.62259		5.31551	4.94646	5.30042	5.05709	5.29132	5.62259
6.37325	6.54979	6.48585	6.28188	6.37636	6.30439		6.37325	6.54979	6.48585	6.28188	6.37636	6.30439		6.37325	6.54979	6.48585	6.28188	6.37636	6.30439
6.86509	5.94837	6.70971	7.71837	7.14632	7.74088		6.86509	5.94837	6.70971	7.71837	7.14632	7.74088		6.86509	5.94837	6.70971	7.71837	7.14632	7.74088
5.51552	5.34486	4.81747	5.10755	5.3407	5.43315		5.51552	5.34486	4.81747	5.10755	5.3407	5.43315		5.51552	5.34486	4.81747	5.10755	5.3407	5.43315
5.58293	5.02686	4.79227	5.38544	5.44479	5.16		5.58293	5.02686	4.79227	5.38544	5.44479	5.16		5.58293	5.02686	4.79227	5.38544	5.44479	5.16
7.00726	7.01215	6.91306	7.25956	7.09554	6.88383		7.00726	7.01215	6.91306	7.25956	7.09554	6.88383		7.00726	7.01215	6.91306	7.25956	7.09554	6.88383
4.62572	4.24758	4.27118	3.84701	4.21626	4.2559		4.62572	4.24758	4.27118	3.84701	4.21626	4.2559		4.62572	4.24758	4.27118	3.84701	4.21626	4.2559
5.45392	5.65082	4.68069	5.61785	5.96206	5.89359		5.45392	5.65082	4.68069	5.61785	5.96206	5.89359		5.45392	5.65082	4.68069	5.61785	5.96206	5.89359
5.14362	4.57534	4.8942	5.70084	5.92235	6.10866		5.14362	4.57534	4.8942	5.70084	5.92235	6.10866		5.14362	4.57534	4.8942	5.70084	5.92235	6.10866
4.49032	4.05794	4.27285	4.95373	4.7487	5.46595		4.49032	4.05794	4.27285	4.95373	4.7487	5.46595		4.49032	4.05794	4.27285	4.95373	4.7487	5.46595
5.67936	4.95273	5.37245	4.9747	4.95714	5.05692		5.67936	4.95273	5.37245	4.9747	4.95714	5.05692		5.67936	4.95273	5.37245	4.9747	4.95714	5.05692
6.0572	5.86826	6.67998	6.26085	5.9568	6.25751		6.0572	5.86826	6.67998	6.26085	5.9568	6.25751		6.0572	5.86826	6.67998	6.26085	5.9568	6.25751
4.87412	4.64171	4.44645	4.49622	4.95619	4.94671		4.87412	4.64171	4.44645	4.49622	4.95619	4.94671		4.87412	4.64171	4.44645	4.49622	4.95619	4.94671
6.31256	6.44791	6.54849	6.65924	6.71023	6.41545		6.31256	6.44791	6.54849	6.65924	6.71023	6.41545		6.31256	6.44791	6.54849	6.65924	6.71023	6.41545
5.64598	5.2095	5.04077	5.89092	5.83696	5.68147		5.64598	5.2095	5.04077	5.89092	5.83696	5.68147		5.64598	5.2095	5.04077	5.89092	5.83696	5.68147
5.02262	4.73709	4.84731	5.17919	4.80968	4.98056		5.02262	4.73709	4.84731	5.17919	4.80968	4.98056		5.02262	4.73709	4.84731	5.17919	4.80968	4.98056
7.16413	7.02063	7.19844	7.13126	7.22574	7.04129		7.16413	7.02063	7.19844	7.13126	7.22574	7.04129		7.16413	7.02063	7.19844	7.13126	7.22574	7.04129
4.86838	4.61366	3.97154	5.09813	5.29947	5.2553		4.86838	4.61366	3.97154	5.09813	5.29947	5.2553		4.86838	4.61366	3.97154	5.09813	5.29947	5.2553
5.80945	6.27936	6.20689	5.98534	6.41946	6.26397		5.80945	6.27936	6.20689	5.98534	6.41946	6.26397		5.80945	6.27936	6.20689	5.98534	6.41946	6.26397
4.80293	4.30589	4.09596	4.5707	5.08617	4.99849		4.80293	4.30589	4.09596	4.5707	5.08617	4.99849		4.80293	4.30589	4.09596	4.5707	5.08617	4.99849
4.80037	4.69419	4.54621	5.03789	4.92548	4.88247		4.80037	4.69419	4.54621	5.03789	4.92548	4.88247		4.80037	4.69419	4.54621	5.03789	4.92548	4.88247
5.25267	5.53389	5.12177	5.46883	6.05148	6.09353		5.25267	5.53389	5.12177	5.46883	6.05148	6.09353		5.25267	5.53389	5.12177	5.46883	6.05148	6.09353
6.68533	6.56541	6.59113	6.28965	6.56644	6.61812		6.68533	6.56541	6.59113	6.28965	6.56644	6.61812		6.68533	6.56541	6.59113	6.28965	6.56644	6.61812
4.84219	4.58958	4.178	4.96688	5.14488	5.36792		4.84219	4.58958	4.178	4.96688	5.14488	5.36792		4.84219	4.58958	4.178	4.96688	5.14488	5.36792
4.70463	5.62452	5.71013	5.23935	5.06657	5.35238		4.70463	5.62452	5.71013	5.23935	5.06657	5.35238		4.70463	5.62452	5.71013	5.23935	5.06657	5.35238
6.59387	5.57663	6.25959	6.09902	6.15239	6.06056		6.59387	5.57663	6.25959	6.09902	6.15239	6.06056		6.59387	5.57663	6.25959	6.09902	6.15239	6.06056
5.55599	5.10571	5.20669	5.44207	5.7348	5.80826		5.55599	5.10571	5.20669	5.44207	5.7348	5.80826		5.55599	5.10571	5.20669	5.44207	5.7348	5.80826
5.41724	4.95037	5.06177	5.34113	5.85796	6.01769		5.41724	4.95037	5.06177	5.34113	5.85796	6.01769		5.41724	4.95037	5.06177	5.34113	5.85796	6.01769
6.86594	6.35146	6.23662	6.46209	6.11362	6.14415		6.86594	6.35146	6.23662	6.46209	6.11362	6.14415		6.86594	6.35146	6.23662	6.46209	6.11362	6.14415
5.79638	5.82347	5.57892	5.84722	6.19405	5.98444		5.79638	5.82347	5.57892	5.84722	6.19405	5.98444		5.79638	5.82347	5.57892	5.84722	6.19405	5.98444
5.68967	5.89995	5.98557	5.12373	5.30173	5.22568		5.68967	5.89995	5.98557	5.12373	5.30173	5.22568		5.68967	5.89995	5.98557	5.12373	5.30173	5.22568
5.45726	5.09836	4.98066	5.57298	6.06511	5.93295		5.45726	5.09836	4.98066	5.57298	6.06511	5.93295		5.45726	5.09836	4.98066	5.57298	6.06511	5.93295
4.77455	4.57255	4.20468	4.68318	4.59452	4.43903		4.77455	4.57255	4.20468	4.68318	4.59452	4.43903		4.77455	4.57255	4.20468	4.68318	4.59452	4.43903
5.56149	5.00884	5.08029	5.35579	5.70949	5.71059		5.56149	5.00884	5.08029	5.35579	5.70949	5.71059		5.56149	5.00884	5.08029	5.35579	5.70949	5.71059
5.69851	5.71949	5.42457	5.4135	5.30545	5.28705		5.69851	5.71949	5.42457	5.4135	5.30545	5.28705		5.69851	5.71949	5.42457	5.4135	5.30545	5.28705
5.25101	4.58132	4.84832	4.69195	5.22574	5.18057		5.25101	4.58132	4.84832	4.69195	5.22574	5.18057		5.25101	4.58132	4.84832	4.69195	5.22574	5.18057
5.03627	4.75074	4.62599	4.67014	4.97841	4.9986		5.03627	4.75074	4.62599	4.67014	4.97841	4.9986		5.03627	4.75074	4.62599	4.67014	4.97841	4.9986
5.76146	5.65163	5.75778	5.81637	5.52826	5.09001		5.76146	5.65163	5.75778	5.81637	5.52826	5.09001		5.76146	5.65163	5.75778	5.81637	5.52826	5.09001
7.08797	6.87862	6.44963	6.34535	6.63487	6.64799		7.08797	6.87862	6.44963	6.34535	6.63487	6.64799		7.08797	6.87862	6.44963	6.34535	6.63487	6.64799
5.45516	5.26622	4.83363	5.46737	5.81097	5.54722		5.45516	5.26622	4.83363	5.46737	5.81097	5.54722		5.45516	5.26622	4.83363	5.46737	5.81097	5.54722
5.54547	5.88601	5.45107	4.98177	5.61518	5.49187		5.54547	5.88601	5.45107	4.98177	5.61518	5.49187		5.54547	5.88601	5.45107	4.98177	5.61518	5.49187
5.39977	5.48201	5.27889	5.59264	5.47106	5.21205		5.39977	5.48201	5.27889	5.59264	5.47106	5.21205		5.39977	5.48201	5.27889	5.59264	5.47106	5.21205
5.21248	5.31334	5.31323	5.03759	5.1417	5.02561		5.21248	5.31334	5.31323	5.03759	5.1417	5.02561		5.21248	5.31334	5.31323	5.03759	5.1417	5.02561
5.82065	5.33998	5.53501	5.50911	5.09252	4.93702		5.82065	5.33998	5.53501	5.50911	5.09252	4.93702		5.82065	5.33998	5.53501	5.50911	5.09252	4.93702
5.1664	4.50599	4.80546	5.58464	5.5253	5.58262		5.1664	4.50599	4.80546	5.58464	5.5253	5.58262		5.1664	4.50599	4.80546	5.58464	5.5253	5.58262
6.10879	5.4632	4.77811	5.67261	5.8821	6.05889		6.10879	5.4632	4.77811	5.67261	5.8821	6.05889		6.10879	5.4632	4.77811	5.67261	5.8821	6.05889
5.27155	4.93387	4.76492	4.50309	4.60165	4.67245		5.27155	4.93387	4.76492	4.50309	4.60165	4.67245		5.27155	4.93387	4.76492	4.50309	4.60165	4.67245
5.67002	4.83461	5.47304	5.52529	5.54574	5.57734		5.67002	4.83461	5.47304	5.52529	5.54574	5.57734		5.67002	4.83461	5.47304	5.52529	5.54574	5.57734
6.20764	5.71688	5.44449	5.4155	5.55635	5.32354		6.20764	5.71688	5.44449	5.4155	5.55635	5.32354		6.20764	5.71688	5.44449	5.4155	5.55635	5.32354
6.62716	6.85625	6.58946	6.63361	6.77712	6.8769		6.62716	6.85625	6.58946	6.63361	6.77712	6.8769		6.62716	6.85625	6.58946	6.63361	6.77712	6.8769
6.75168	6.52713	6.91698	5.70569	6.59004	6.50272		6.75168	6.52713	6.91698	5.70569	6.59004	6.50272		6.75168	6.52713	6.91698	5.70569	6.59004	6.50272
5.65336	5.93644	5.47377	5.51469	5.72803	5.73729		5.65336	5.93644	5.47377	5.51469	5.72803	5.73729		5.65336	5.93644	5.47377	5.51469	5.72803	5.73729
5.19424	4.94241	4.5198	5.14962	5.55743	5.2331		5.19424	4.94241	4.5198	5.14962	5.55743	5.2331		5.19424	4.94241	4.5198	5.14962	5.55743	5.2331
4.90714	4.49422	4.87264	4.66995	4.40431	4.55919		4.90714	4.49422	4.87264	4.66995	4.40431	4.55919		4.90714	4.49422	4.87264	4.66995	4.40431	4.55919
5.84217	6.49258	6.11196	5.70444	5.55436	5.14802		5.84217	6.49258	6.11196	5.70444	5.55436	5.14802		5.84217	6.49258	6.11196	5.70444	5.55436	5.14802
5.30396	5.05559	5.29179	5.27227	5.48396	5.65485		5.30396	5.05559	5.29179	5.27227	5.48396	5.65485		5.30396	5.05559	5.29179	5.27227	5.48396	5.65485
6.46364	6.68405	6.178	6.76388	7.00285	7.01619		6.46364	6.68405	6.178	6.76388	7.00285	7.01619		6.46364	6.68405	6.178	6.76388	7.00285	7.01619
5.10289	5.43307	4.32244	4.66028	5.14049	5.29096		5.10289	5.43307	4.32244	4.66028	5.14049	5.29096		5.10289	5.43307	4.32244	4.66028	5.14049	5.29096
4.8603	5.33186	5.52333	4.72806	5.17378	4.66397		4.8603	5.33186	5.52333	4.72806	5.17378	4.66397		4.8603	5.33186	5.52333	4.72806	5.17378	4.66397
5.46968	5.76258	5.50205	6.34347	6.63181	6.74231		5.46968	5.76258	5.50205	6.34347	6.63181	6.74231		5.46968	5.76258	5.50205	6.34347	6.63181	6.74231
5.22032	5.33579	5.16706	5.08685	5.68672	5.75653		5.22032	5.33579	5.16706	5.08685	5.68672	5.75653		5.22032	5.33579	5.16706	5.08685	5.68672	5.75653
5.62562	5.27781	5.30917	5.25516	5.46766	5.05138		5.62562	5.27781	5.30917	5.25516	5.46766	5.05138		5.62562	5.27781	5.30917	5.25516	5.46766	5.05138
5.60687	5.80843	5.01902	5.36215	5.54015	5.34843		5.60687	5.80843	5.01902	5.36215	5.54015	5.34843		5.60687	5.80843	5.01902	5.36215	5.54015	5.34843
6.52226	6.23674	6.11199	5.97479	6.15279	6.07259		6.52226	6.23674	6.11199	5.97479	6.15279	6.07259		6.52226	6.23674	6.11199	5.97479	6.15279	6.07259
4.40742	4.56834	4.7015	5.01942	4.85698	4.80257		4.40742	4.56834	4.7015	5.01942	4.85698	4.80257		4.40742	4.56834	4.7015	5.01942	4.85698	4.80257
4.26	3.97447	3.92251	4.73106	5.40071	5.26817		4.26	3.97447	3.92251	4.73106	5.40071	5.26817		4.26	3.97447	3.92251	4.73106	5.40071	5.26817
6.45653	6.33576	5.86052	6.41491	6.23334	6.61676		6.45653	6.33576	5.86052	6.41491	6.23334	6.61676		6.45653	6.33576	5.86052	6.41491	6.23334	6.61676
5.42987	5.74731	4.93442	5.08232	5.10559	4.52591		5.42987	5.74731	4.93442	5.08232	5.10559	4.52591		5.42987	5.74731	4.93442	5.08232	5.10559	4.52591
4.52026	4.365	4.0141	4.20216	4.48888	4.49814		4.52026	4.365	4.0141	4.20216	4.48888	4.49814		4.52026	4.365	4.0141	4.20216	4.48888	4.49814
4.61278	4.98954	4.69595	4.25758	5.04837	4.72811		4.61278	4.98954	4.69595	4.25758	5.04837	4.72811		4.61278	4.98954	4.69595	4.25758	5.04837	4.72811
4.80298	4.69011	4.78446	4.47335	4.7308	4.85543		4.80298	4.69011	4.78446	4.47335	4.7308	4.85543		4.80298	4.69011	4.78446	4.47335	4.7308	4.85543
4.97245	4.65545	4.41334	4.40651	4.9119	4.58375		4.97245	4.65545	4.41334	4.40651	4.9119	4.58375		4.97245	4.65545	4.41334	4.40651	4.9119	4.58375
3.67787	3.3405	3.39223	3.97628	4.69794	4.75282		3.67787	3.3405	3.39223	3.97628	4.69794	4.75282		3.67787	3.3405	3.39223	3.97628	4.69794	4.75282
6.51098	5.87114	6.11662	6.30075	6.28779	6.83069		6.51098	5.87114	6.11662	6.30075	6.28779	6.83069		6.51098	5.87114	6.11662	6.30075	6.28779	6.83069
5.59354	5.56222	5.52842	5.33696	5.71112	5.88246		5.59354	5.56222	5.52842	5.33696	5.71112	5.88246		5.59354	5.56222	5.52842	5.33696	5.71112	5.88246
5.20947	5.03842	4.88356	5.18527	5.59418	5.37639		5.20947	5.03842	4.88356	5.18527	5.59418	5.37639		5.20947	5.03842	4.88356	5.18527	5.59418	5.37639
4.15721	4.65545	4.02724	4.66729	4.97556	5.04987		4.15721	4.65545	4.02724	4.66729	4.97556	5.04987		4.15721	4.65545	4.02724	4.66729	4.97556	5.04987
6.38153	6.64979	6.38301	6.03835	6.63885	6.01553		6.38153	6.64979	6.38301	6.03835	6.63885	6.01553		6.38153	6.64979	6.38301	6.03835	6.63885	6.01553
5.22505	5.12266	4.39187	5.31682	4.90077	4.37487		5.22505	5.12266	4.39187	5.31682	4.90077	4.37487		5.22505	5.12266	4.39187	5.31682	4.90077	4.37487
5.39288	4.68486	4.81277	5.07825	5.01745	5.61903		5.39288	4.68486	4.81277	5.07825	5.01745	5.61903		5.39288	4.68486	4.81277	5.07825	5.01745	5.61903
7.15479	6.28894	6.24617	6.63195	6.77373	6.58108		7.15479	6.28894	6.24617	6.63195	6.77373	6.58108		7.15479	6.28894	6.24617	6.63195	6.77373	6.58108
4.13307	3.72997	3.50971	4.23165	4.20957	4.25416		4.13307	3.72997	3.50971	4.23165	4.20957	4.25416		4.13307	3.72997	3.50971	4.23165	4.20957	4.25416
3.4639	2.85029	3.06379	3.52532	3.57306	3.38307		3.4639	2.85029	3.06379	3.52532	3.57306	3.38307		3.4639	2.85029	3.06379	3.52532	3.57306	3.38307
5.83817	5.47779	4.72059	4.59685	4.92007	4.56751		5.83817	5.47779	4.72059	4.59685	4.92007	4.56751		5.83817	5.47779	4.72059	4.59685	4.92007	4.56751
5.02972	4.23468	4.46905	5.02344	4.84188	5.28043		5.02972	4.23468	4.46905	5.02344	4.84188	5.28043		5.02972	4.23468	4.46905	5.02344	4.84188	5.28043
4.80403	4.26572	4.35488	4.776	4.98849	5.08273		4.80403	4.26572	4.35488	4.776	4.98849	5.08273		4.80403	4.26572	4.35488	4.776	4.98849	5.08273
5.83185	5.19554	5.34612	5.34535	5.59865	5.28842		5.83185	5.19554	5.34612	5.34535	5.59865	5.28842		5.83185	5.19554	5.34612	5.34535	5.59865	5.28842
4.95295	4.17944	4.50831	4.70075	5.19806	5.27704		4.95295	4.17944	4.50831	4.70075	5.19806	5.27704		4.95295	4.17944	4.50831	4.70075	5.19806	5.27704
7.49784	7.45431	6.9666	7.53276	7.50095	7.22787		7.49784	7.45431	6.9666	7.53276	7.50095	7.22787		7.49784	7.45431	6.9666	7.53276	7.50095	7.22787
5.04786	5.51392	5.41271	5.45189	5.51543	5.71072		5.04786	5.51392	5.41271	5.45189	5.51543	5.71072		5.04786	5.51392	5.41271	5.45189	5.51543	5.71072
5.48952	5.26909	5.10036	4.8468	5.23842	5.1221		5.48952	5.26909	5.10036	4.8468	5.23842	5.1221		5.48952	5.26909	5.10036	4.8468	5.23842	5.1221
4.83199	4.41845	4.17594	5.25115	4.91454	5.13163		4.83199	4.41845	4.17594	5.25115	4.91454	5.13163		4.83199	4.41845	4.17594	5.25115	4.91454	5.13163
4.13532	4.36444	4.17988	4.81993	5.27605	5.2025		4.13532	4.36444	4.17988	4.81993	5.27605	5.2025		4.13532	4.36444	4.17988	4.81993	5.27605	5.2025
4.2243	5.1033	4.58856	5.07419	5.42485	5.61497		4.2243	5.1033	4.58856	5.07419	5.42485	5.61497		4.2243	5.1033	4.58856	5.07419	5.42485	5.61497
6.71023	7.48491	7.78299	4.93464	6.46251	5.78451		6.71023	7.48491	7.78299	4.93464	6.46251	5.78451		6.71023	7.48491	7.78299	4.93464	6.46251	5.78451
5.83287	5.16317	5.43018	4.69488	5.07692	5.14157		5.83287	5.16317	5.43018	4.69488	5.07692	5.14157		5.83287	5.16317	5.43018	4.69488	5.07692	5.14157
6.52725	6.39199	7.25919	6.50262	6.98021	7.1973		6.52725	6.39199	7.25919	6.50262	6.98021	7.1973		6.52725	6.39199	7.25919	6.50262	6.98021	7.1973
5.83423	6.09625	5.84818	6.10579	6.17507	5.98144		5.83423	6.09625	5.84818	6.10579	6.17507	5.98144		5.83423	6.09625	5.84818	6.10579	6.17507	5.98144
6.36678	5.65439	6.45155	6.47823	6.47179	7.7877		6.36678	5.65439	6.45155	6.47823	6.47179	7.7877		6.36678	5.65439	6.45155	6.47823	6.47179	7.7877
4.69983	4.70064	4.70052	5.01292	5.6674	5.14415		4.69983	4.70064	4.70052	5.01292	5.6674	5.14415		4.69983	4.70064	4.70052	5.01292	5.6674	5.14415
5.13464	5.47449	5.17708	4.95975	5.26968	5.27318		5.13464	5.47449	5.17708	4.95975	5.26968	5.27318		5.13464	5.47449	5.17708	4.95975	5.26968	5.27318
5.95943	6.1334	6.22845	6.87212	6.98502	7.07396		5.95943	6.1334	6.22845	6.87212	6.98502	7.07396		5.95943	6.1334	6.22845	6.87212	6.98502	7.07396
5.1868	3.06441	4.71672	5.13625	5.8129	5.91419		5.1868	3.06441	4.71672	5.13625	5.8129	5.91419		5.1868	3.06441	4.71672	5.13625	5.8129	5.91419
5.23864	5.03481	5.14916	5.29613	5.28318	5.12768		5.23864	5.03481	5.14916	5.29613	5.28318	5.12768		5.23864	5.03481	5.14916	5.29613	5.28318	5.12768
5.23414	5.39533	5.11325	4.3529	4.58677	4.3173		5.23414	5.39533	5.11325	4.3529	4.58677	4.3173		5.23414	5.39533	5.11325	4.3529	4.58677	4.3173
6.86564	6.35382	6.39397	6.42303	6.68272	6.48696		6.86564	6.35382	6.39397	6.42303	6.68272	6.48696		6.86564	6.35382	6.39397	6.42303	6.68272	6.48696
5.76505	6.2095	5.67647	5.74041	6.43304	6.17403		5.76505	6.2095	5.67647	5.74041	6.43304	6.17403		5.76505	6.2095	5.67647	5.74041	6.43304	6.17403
6.6306	6.34508	6.55649	6.71561	7.56579	7.68161		6.6306	6.34508	6.55649	6.71561	7.56579	7.68161		6.6306	6.34508	6.55649	6.71561	7.56579	7.68161
2.82024	3.21301	2.5346	5.74347	5.44677	5.61696		2.82024	3.21301	2.5346	5.74347	5.44677	5.61696		2.82024	3.21301	2.5346	5.74347	5.44677	5.61696
4.06555	4.30933	3.87508	4.48657	4.41662	4.00834		4.06555	4.30933	3.87508	4.48657	4.41662	4.00834		4.06555	4.30933	3.87508	4.48657	4.41662	4.00834
3.00168	3.23088	2.15637	5.31448	5.99879	5.51811		3.00168	3.23088	2.15637	5.31448	5.99879	5.51811		3.00168	3.23088	2.15637	5.31448	5.99879	5.51811
4.41374	4.03305	4.17343	4.60316	4.88467	4.47497		4.41374	4.03305	4.17343	4.60316	4.88467	4.47497		4.41374	4.03305	4.17343	4.60316	4.88467	4.47497
3.65905	4.00685	3.75877	4.92492	5.54751	4.94743		3.65905	4.00685	3.75877	4.92492	5.54751	4.94743		3.65905	4.00685	3.75877	4.92492	5.54751	4.94743
4.33266	4.32427	4.36558	4.47633	4.84529	4.61642		4.33266	4.32427	4.36558	4.47633	4.84529	4.61642		4.33266	4.32427	4.36558	4.47633	4.84529	4.61642
4.78605	4.39089	4.27211	5.20786	5.61159	5.36364		4.78605	4.39089	4.27211	5.20786	5.61159	5.36364		4.78605	4.39089	4.27211	5.20786	5.61159	5.36364
4.59227	4.41546	3.9689	4.17177	4.25765	4.40174		4.59227	4.41546	3.9689	4.17177	4.25765	4.40174		4.59227	4.41546	3.9689	4.17177	4.25765	4.40174
4.07137	4.20834	3.78573	4.0245	3.93399	4.12645		4.07137	4.20834	3.78573	4.0245	3.93399	4.12645		4.07137	4.20834	3.78573	4.0245	3.93399	4.12645
5.33863	5.10315	4.89151	5.05811	6.14188	5.98638		5.33863	5.10315	4.89151	5.05811	6.14188	5.98638		5.33863	5.10315	4.89151	5.05811	6.14188	5.98638
6.20713	6.77907	5.03551	4.94458	7.14966	6.70069		6.20713	6.77907	5.03551	4.94458	7.14966	6.70069		6.20713	6.77907	5.03551	4.94458	7.14966	6.70069
3.7323	3.90762	4.70506	4.61415	4.78961	5.56273		3.7323	3.90762	4.70506	4.61415	4.78961	5.56273		3.7323	3.90762	4.70506	4.61415	4.78961	5.56273
4.8198	4.23469	4.49499	4.2469	4.70205	4.74271		4.8198	4.23469	4.49499	4.2469	4.70205	4.74271		4.8198	4.23469	4.49499	4.2469	4.70205	4.74271
6.05293	6.19988	5.99967	5.54905	5.7789	5.6234		6.05293	6.19988	5.99967	5.54905	5.7789	5.6234		6.05293	6.19988	5.99967	5.54905	5.7789	5.6234
6.53181	6.78239	6.37051	6.44099	6.24859	5.86479		6.53181	6.78239	6.37051	6.44099	6.24859	5.86479		6.53181	6.78239	6.37051	6.44099	6.24859	5.86479
7.08775	6.4645	6.41601	6.37109	6.93186	7.14518		7.08775	6.4645	6.41601	6.37109	6.93186	7.14518		7.08775	6.4645	6.41601	6.37109	6.93186	7.14518
6.3061	5.68046	6.33083	4.57454	6.65407	6.65965		6.3061	5.68046	6.33083	4.57454	6.65407	6.65965		6.3061	5.68046	6.33083	4.57454	6.65407	6.65965
4.31425	4.56688	4.34662	4.71778	4.85552	4.89098		4.31425	4.56688	4.34662	4.71778	4.85552	4.89098		4.31425	4.56688	4.34662	4.71778	4.85552	4.89098
5.57916	5.48878	5.26336	4.15496	3.92572	3.45603		5.57916	5.48878	5.26336	4.15496	3.92572	3.45603		5.57916	5.48878	5.26336	4.15496	3.92572	3.45603
4.83449	4.5943	4.83978	4.87322	4.58677	4.81403		4.83449	4.5943	4.83978	4.87322	4.58677	4.81403		4.83449	4.5943	4.83978	4.87322	4.58677	4.81403
5.43107	5.48328	5.44502	5.25618	5.6946	5.01879		5.43107	5.48328	5.44502	5.25618	5.6946	5.01879		5.43107	5.48328	5.44502	5.25618	5.6946	5.01879
5.64854	5.65395	4.99809	5.51898	5.78358	5.70977		5.64854	5.65395	4.99809	5.51898	5.78358	5.70977		5.64854	5.65395	4.99809	5.51898	5.78358	5.70977
7.16672	5.82823	6.4486	6.60077	6.35459	6.44993		7.16672	5.82823	6.4486	6.60077	6.35459	6.44993		7.16672	5.82823	6.4486	6.60077	6.35459	6.44993
4.32009	4.23163	4.18471	4.47418	4.77305	4.53812		4.32009	4.23163	4.18471	4.47418	4.77305	4.53812		4.32009	4.23163	4.18471	4.47418	4.77305	4.53812
6.34145	5.80509	6.14509	6.49464	6.38989	6.2344		6.34145	5.80509	6.14509	6.49464	6.38989	6.2344		6.34145	5.80509	6.14509	6.49464	6.38989	6.2344
4.92035	4.63483	4.05629	4.57717	4.96264	4.35729		4.92035	4.63483	4.05629	4.57717	4.96264	4.35729		4.92035	4.63483	4.05629	4.57717	4.96264	4.35729
4.03479	4.03203	3.45299	2.9603	4.16593	4.3049		4.03479	4.03203	3.45299	2.9603	4.16593	4.3049		4.03479	4.03203	3.45299	2.9603	4.16593	4.3049
5.18467	4.89915	4.60287	4.71362	5.43339	5.23975		5.18467	4.89915	4.60287	4.71362	5.43339	5.23975		5.18467	4.89915	4.60287	4.71362	5.43339	5.23975
5.48139	5.69068	5.24412	5.49094	5.43445	5.17333		5.48139	5.69068	5.24412	5.49094	5.43445	5.17333		5.48139	5.69068	5.24412	5.49094	5.43445	5.17333
5.19006	5.16496	5.24215	5.15125	4.75141	4.93926		5.19006	5.16496	5.24215	5.15125	4.75141	4.93926		5.19006	5.16496	5.24215	5.15125	4.75141	4.93926
6.55108	6.81042	6.21359	6.15659	6.74473	6.67584		6.55108	6.81042	6.21359	6.15659	6.74473	6.67584		6.55108	6.81042	6.21359	6.15659	6.74473	6.67584
5.50204	6.41269	5.86688	4.72371	4.98265	5.23569		5.50204	6.41269	5.86688	4.72371	4.98265	5.23569		5.50204	6.41269	5.86688	4.72371	4.98265	5.23569
4.2112	3.92568	4.21707	4.88918	4.65608	5.0803		4.2112	3.92568	4.21707	4.88918	4.65608	5.0803		4.2112	3.92568	4.21707	4.88918	4.65608	5.0803
5.36404	5.67723	5.54909	5.70379	5.79252	5.63702		5.36404	5.67723	5.54909	5.70379	5.79252	5.63702		5.36404	5.67723	5.54909	5.70379	5.79252	5.63702
5.56287	5.35904	5.70971	4.94936	4.66072	4.97187		5.56287	5.35904	5.70971	4.94936	4.66072	4.97187		5.56287	5.35904	5.70971	4.94936	4.66072	4.97187
4.75649	4.22013	4.6442	4.43638	4.61439	4.73603		4.75649	4.22013	4.6442	4.43638	4.61439	4.73603		4.75649	4.22013	4.6442	4.43638	4.61439	4.73603
4.95604	4.54965	4.11091	4.03979	4.65956	4.68279		4.95604	4.54965	4.11091	4.03979	4.65956	4.68279		4.95604	4.54965	4.11091	4.03979	4.65956	4.68279
5.70295	5.80019	5.75743	5.4722	5.53154	6.12949		5.70295	5.80019	5.75743	5.4722	5.53154	6.12949		5.70295	5.80019	5.75743	5.4722	5.53154	6.12949
4.59554	4.0712	4.07109	4.13789	3.8452	3.34173		4.59554	4.0712	4.07109	4.13789	3.8452	3.34173		4.59554	4.0712	4.07109	4.13789	3.8452	3.34173
1.20296	2.84884	1.5615	3.8362	4.44528	4.45227		1.20296	2.84884	1.5615	3.8362	4.44528	4.45227		1.20296	2.84884	1.5615	3.8362	4.44528	4.45227
5.375	4.68003	5.03752	5.20011	5.52333	5.73214		5.375	4.68003	5.03752	5.20011	5.52333	5.73214		5.375	4.68003	5.03752	5.20011	5.52333	5.73214
5.85855	5.63669	5.43648	4.62826	3.89353	3.97256		5.85855	5.63669	5.43648	4.62826	3.89353	3.97256		5.85855	5.63669	5.43648	4.62826	3.89353	3.97256
4.93158	4.40833	5.07012	4.96072	5.09036	5.07536		4.93158	4.40833	5.07012	4.96072	5.09036	5.07536		4.93158	4.40833	5.07012	4.96072	5.09036	5.07536
4.94222	4.18601	4.30455	4.81127	4.80483	4.7445		4.94222	4.18601	4.30455	4.81127	4.80483	4.7445		4.94222	4.18601	4.30455	4.81127	4.80483	4.7445
2.76697	3.10957	2.70001	3.05872	4.01124	3.67885		2.76697	3.10957	2.70001	3.05872	4.01124	3.67885		2.76697	3.10957	2.70001	3.05872	4.01124	3.67885
6.96673	5.98341	5.6257	6.19594	6.27205	5.9488		6.96673	5.98341	5.6257	6.19594	6.27205	5.9488		6.96673	5.98341	5.6257	6.19594	6.27205	5.9488
4.6906	4.46563	4.83032	4.63437	5.02391	5.32789		4.6906	4.46563	4.83032	4.63437	5.02391	5.32789		4.6906	4.46563	4.83032	4.63437	5.02391	5.32789
4.87226	4.2279	4.373	4.57303	4.29694	3.88232		4.87226	4.2279	4.373	4.57303	4.29694	3.88232		4.87226	4.2279	4.373	4.57303	4.29694	3.88232
6.24216	6.31424	5.65691	6.47671	7.36433	6.68977		6.24216	6.31424	5.65691	6.47671	7.36433	6.68977		6.24216	6.31424	5.65691	6.47671	7.36433	6.68977
5.44771	5.36965	4.75193	4.97665	5.40549	4.69534		5.44771	5.36965	4.75193	4.97665	5.40549	4.69534		5.44771	5.36965	4.75193	4.97665	5.40549	4.69534
6.18845	6.18926	5.90281	6.21061	6.38862	5.67846		6.18845	6.18926	5.90281	6.21061	6.38862	5.67846		6.18845	6.18926	5.90281	6.21061	6.38862	5.67846
5.17647	5.67693	5.49236	5.65148	5.96556	5.46995		5.17647	5.67693	5.49236	5.65148	5.96556	5.46995		5.17647	5.67693	5.49236	5.65148	5.96556	5.46995
5.73112	5.10549	4.86764	5.21612	5.49974	5.66281		5.73112	5.10549	4.86764	5.21612	5.49974	5.66281		5.73112	5.10549	4.86764	5.21612	5.49974	5.66281
5.13077	4.93737	4.52712	4.80561	5.13388	4.82812		5.13077	4.93737	4.52712	4.80561	5.13388	4.82812		5.13077	4.93737	4.52712	4.80561	5.13388	4.82812
5.09332	5.23467	5.60496	5.117	5.57515	5.77849		5.09332	5.23467	5.60496	5.117	5.57515	5.77849		5.09332	5.23467	5.60496	5.117	5.57515	5.77849
4.92367	4.81687	4.48777	4.48888	4.48502	4.81808		4.92367	4.81687	4.48777	4.48888	4.48502	4.81808		4.92367	4.81687	4.48777	4.48888	4.48502	4.81808
3.87485	4.0709	2.9273	2.97195	3.27926	2.85242		3.87485	4.0709	2.9273	2.97195	3.27926	2.85242		3.87485	4.0709	2.9273	2.97195	3.27926	2.85242
4.52701	4.18964	4.29141	4.30027	4.42449	4.51984		4.52701	4.18964	4.29141	4.30027	4.42449	4.51984		4.52701	4.18964	4.29141	4.30027	4.42449	4.51984
5.93877	5.34163	5.22065	4.57554	4.43746	3.98911		5.93877	5.34163	5.22065	4.57554	4.43746	3.98911		5.93877	5.34163	5.22065	4.57554	4.43746	3.98911
4.73297	4.87281	4.09935	4.67674	5.45237	5.00594		4.73297	4.87281	4.09935	4.67674	5.45237	5.00594		4.73297	4.87281	4.09935	4.67674	5.45237	5.00594
6.18728	5.75654	5.47628	5.45773	5.99333	6.12417		6.18728	5.75654	5.47628	5.45773	5.99333	6.12417		6.18728	5.75654	5.47628	5.45773	5.99333	6.12417
4.48271	4.79481	4.71738	4.05985	4.36716	4.01308		4.48271	4.79481	4.71738	4.05985	4.36716	4.01308		4.48271	4.79481	4.71738	4.05985	4.36716	4.01308
5.28252	4.00937	4.08202	4.51	4.68801	5.01256		5.28252	4.00937	4.08202	4.51	4.68801	5.01256		5.28252	4.00937	4.08202	4.51	4.68801	5.01256
5.79542	5.26193	5.26181	5.30329	6.23715	6.31404		5.79542	5.26193	5.26181	5.30329	6.23715	6.31404		5.79542	5.26193	5.26181	5.30329	6.23715	6.31404
4.66759	4.85276	4.76051	4.4295	4.89901	4.74351		4.66759	4.85276	4.76051	4.4295	4.89901	4.74351		4.66759	4.85276	4.76051	4.4295	4.89901	4.74351
4.66052	3.44355	5.16714	4.43185	4.43533	4.34038		4.66052	3.44355	5.16714	4.43185	4.43533	4.34038		4.66052	3.44355	5.16714	4.43185	4.43533	4.34038
1.57782	3.29338	2.21886	5.2918	5.37928	5.16013		1.57782	3.29338	2.21886	5.2918	5.37928	5.16013		1.57782	3.29338	2.21886	5.2918	5.37928	5.16013
5.58898	5.5731	5.62135	5.82423	5.75984	4.94713		5.58898	5.5731	5.62135	5.82423	5.75984	4.94713		5.58898	5.5731	5.62135	5.82423	5.75984	4.94713
5.37447	5.49839	5.77541	5.05753	5.62554	5.82207		5.37447	5.49839	5.77541	5.05753	5.62554	5.82207		5.37447	5.49839	5.77541	5.05753	5.62554	5.82207
5.81604	6.1068	6.80448	5.98913	6.03783	6.1303		5.81604	6.1068	6.80448	5.98913	6.03783	6.1303		5.81604	6.1068	6.80448	5.98913	6.03783	6.1303
4.28838	3.65488	3.57383	4.58418	4.71685	4.81415		4.28838	3.65488	3.57383	4.58418	4.71685	4.81415		4.28838	3.65488	3.57383	4.58418	4.71685	4.81415
4.33844	4.32256	4.11091	4.27752	4.56114	4.30003		4.33844	4.32256	4.11091	4.27752	4.56114	4.30003		4.33844	4.32256	4.11091	4.27752	4.56114	4.30003
6.93427	6.11485	6.17794	6.84597	6.52724	6.24799		6.93427	6.11485	6.17794	6.84597	6.52724	6.24799		6.93427	6.11485	6.17794	6.84597	6.52724	6.24799
3.31327	4.17606	3.6763	4.43695	4.61495	4.83434		3.31327	4.17606	3.6763	4.43695	4.61495	4.83434		3.31327	4.17606	3.6763	4.43695	4.61495	4.83434
3.16917	3.76038	2.2746	3.57142	3.84155	3.33403		3.16917	3.76038	2.2746	3.57142	3.84155	3.33403		3.16917	3.76038	2.2746	3.57142	3.84155	3.33403
4.06038	4.22894	3.19953	3.55359	4.79261	3.908		4.06038	4.22894	3.19953	3.55359	4.79261	3.908		4.06038	4.22894	3.19953	3.55359	4.79261	3.908
4.52536	5.37749	4.816	4.42711	4.99512	4.89548		4.52536	5.37749	4.816	4.42711	4.99512	4.89548		4.52536	5.37749	4.816	4.42711	4.99512	4.89548
3.92355	3.73992	3.52827	3.69488	3.49979	3.82301		3.92355	3.73992	3.52827	3.69488	3.49979	3.82301		3.92355	3.73992	3.52827	3.69488	3.49979	3.82301
4.78981	5.03305	4.50417	5.09363	5.46218	4.95466		4.78981	5.03305	4.50417	5.09363	5.46218	4.95466		4.78981	5.03305	4.50417	5.09363	5.46218	4.95466
5.17177	4.22903	5.08319	5.44673	4.81728	4.66178		5.17177	4.22903	5.08319	5.44673	4.81728	4.66178		5.17177	4.22903	5.08319	5.44673	4.81728	4.66178
5.09165	4.85617	5.08315	4.57341	4.46664	4.65912		5.09165	4.85617	5.08315	4.57341	4.46664	4.65912		5.09165	4.85617	5.08315	4.57341	4.46664	4.65912
5.04082	4.19801	4.06859	4.4273	4.28807	4.75651		5.04082	4.19801	4.06859	4.4273	4.28807	4.75651		5.04082	4.19801	4.06859	4.4273	4.28807	4.75651
2.62159	2.33607	2.68402	5.58031	4.46953	4.96451		2.62159	2.33607	2.68402	5.58031	4.46953	4.96451		2.62159	2.33607	2.68402	5.58031	4.46953	4.96451
4.20261	4.77136	3.91697	4.73678	4.96483	4.9045		4.20261	4.77136	3.91697	4.73678	4.96483	4.9045		4.20261	4.77136	3.91697	4.73678	4.96483	4.9045
4.62803	4.00239	3.69845	4.36386	4.0533	3.76243		4.62803	4.00239	3.69845	4.36386	4.0533	3.76243		4.62803	4.00239	3.69845	4.36386	4.0533	3.76243
5.22383	3.97116	5.21243	6.17745	6.71976	6.66778		5.22383	3.97116	5.21243	6.17745	6.71976	6.66778		5.22383	3.97116	5.21243	6.17745	6.71976	6.66778
6.02801	4.84926	5.53833	5.41135	5.71311	6.05435		6.02801	4.84926	5.53833	5.41135	5.71311	6.05435		6.02801	4.84926	5.53833	5.41135	5.71311	6.05435
3.45767	3.85044	2.98753	5.14714	5.93634	5.84182		3.45767	3.85044	2.98753	5.14714	5.93634	5.84182		3.45767	3.85044	2.98753	5.14714	5.93634	5.84182
3.17764	3.79612	3.86877	5.03759	5.07239	4.20061		3.17764	3.79612	3.86877	5.03759	5.07239	4.20061		3.17764	3.79612	3.86877	5.03759	5.07239	4.20061
4.04324	3.63396	3.63385	4.08794	3.9226	4.38759		4.04324	3.63396	3.63385	4.08794	3.9226	4.38759		4.04324	3.63396	3.63385	4.08794	3.9226	4.38759
3.38601	3.30452	2.79654	2.90729	3.49474	3.23362		3.38601	3.30452	2.79654	2.90729	3.49474	3.23362		3.38601	3.30452	2.79654	2.90729	3.49474	3.23362
5.51681	5.3297	5.12555	4.93247	5.35844	4.88571		5.51681	5.3297	5.12555	4.93247	5.35844	4.88571		5.51681	5.3297	5.12555	4.93247	5.35844	4.88571
4.10435	4.12761	3.81871	3.40069	3.50593	3.10711		4.10435	4.12761	3.81871	3.40069	3.50593	3.10711		4.10435	4.12761	3.81871	3.40069	3.50593	3.10711
5.25717	5.02002	4.76	4.62279	4.80079	4.71139		5.25717	5.02002	4.76	4.62279	4.80079	4.71139		5.25717	5.02002	4.76	4.62279	4.80079	4.71139
2.85521	2.40301	2.71897	3.20282	3.80501	3.56544		2.85521	2.40301	2.71897	3.20282	3.80501	3.56544		2.85521	2.40301	2.71897	3.20282	3.80501	3.56544
4.70165	3.99556	3.47999	3.76766	4.40654	5.04408		4.70165	3.99556	3.47999	3.76766	4.40654	5.04408		4.70165	3.99556	3.47999	3.76766	4.40654	5.04408
5.15721	5.02736	4.97719	4.45982	4.71446	5.05861		5.15721	5.02736	4.97719	4.45982	4.71446	5.05861		5.15721	5.02736	4.97719	4.45982	4.71446	5.05861
4.55088	4.57205	3.7986	3.98598	4.60985	4.55998		4.55088	4.57205	3.7986	3.98598	4.60985	4.55998		4.55088	4.57205	3.7986	3.98598	4.60985	4.55998
4.81553	4.27917	3.83319	4.01671	4.72348	4.17459		4.81553	4.27917	3.83319	4.01671	4.72348	4.17459		4.81553	4.27917	3.83319	4.01671	4.72348	4.17459
4.53487	4.07483	3.6458	4.05616	4.64361	4.67865		4.53487	4.07483	3.6458	4.05616	4.64361	4.67865		4.53487	4.07483	3.6458	4.05616	4.64361	4.67865
3.42309	2.35722	2.53401	3.45223	3.72237	3.32448		3.42309	2.35722	2.53401	3.45223	3.72237	3.32448		3.42309	2.35722	2.53401	3.45223	3.72237	3.32448
3.81276	3.03777	3.89193	3.80561	3.40734	3.87997		3.81276	3.03777	3.89193	3.80561	3.40734	3.87997		3.81276	3.03777	3.89193	3.80561	3.40734	3.87997
3.81278	2.54842	3.24236	4.25837	4.20928	4.05378		3.81278	2.54842	3.24236	4.25837	4.20928	4.05378		3.81278	2.54842	3.24236	4.25837	4.20928	4.05378
5.73619	5.99329	5.8578	6.22768	6.46379	6.82861		5.73619	5.99329	5.8578	6.22768	6.46379	6.82861		5.73619	5.99329	5.8578	6.22768	6.46379	6.82861
3.96518	3.96444	3.10751	4.36657	4.87356	4.49097		3.96518	3.96444	3.10751	4.36657	4.87356	4.49097		3.96518	3.96444	3.10751	4.36657	4.87356	4.49097
4.25385	4.0823	3.77836	3.74706	4.19641	4.3711		4.25385	4.0823	3.77836	3.74706	4.19641	4.3711		4.25385	4.0823	3.77836	3.74706	4.19641	4.3711
4.04117	4.1651	3.94539	3.99558	4.23414	3.95489		4.04117	4.1651	3.94539	3.99558	4.23414	3.95489		4.04117	4.1651	3.94539	3.99558	4.23414	3.95489
5.46564	5.47973	5.78344	5.78022	6.27623	5.74218		5.46564	5.47973	5.78344	5.78022	6.27623	5.74218		5.46564	5.47973	5.78344	5.78022	6.27623	5.74218
4.62225	3.83708	3.67939	4.08975	4.6772	4.57175		4.62225	3.83708	3.67939	4.08975	4.6772	4.57175		4.62225	3.83708	3.67939	4.08975	4.6772	4.57175
6.75358	6.85082	4.41151	6.34096	6.23419	6.98396		6.75358	6.85082	4.41151	6.34096	6.23419	6.98396		6.75358	6.85082	4.41151	6.34096	6.23419	6.98396
5.47381	6.0101	5.76202	5.93886	6.46022	6.35477		5.47381	6.0101	5.76202	5.93886	6.46022	6.35477		5.47381	6.0101	5.76202	5.93886	6.46022	6.35477
4.17319	4.29711	3.50219	4.50616	4.3056	4.0208		4.17319	4.29711	3.50219	4.50616	4.3056	4.0208		4.17319	4.29711	3.50219	4.50616	4.3056	4.0208
3.86172	3.91068	3.91056	3.68683	4.94135	5.03145		3.86172	3.91068	3.91056	3.68683	4.94135	5.03145		3.86172	3.91068	3.91056	3.68683	4.94135	5.03145
4.32244	4.22677	4.44624	4.3374	4.32555	4.10078		4.32244	4.22677	4.44624	4.3374	4.32555	4.10078		4.32244	4.22677	4.44624	4.3374	4.32555	4.10078
4.21967	4.60515	3.54403	3.32029	3.67521	3.88542		4.21967	4.60515	3.54403	3.32029	3.67521	3.88542		4.21967	4.60515	3.54403	3.32029	3.67521	3.88542
4.20405	4.71333	4.49362	4.92238	4.20716	4.56633		4.20405	4.71333	4.49362	4.92238	4.20716	4.56633		4.20405	4.71333	4.49362	4.92238	4.20716	4.56633
4.22002	3.02176	1.9337	5.13271	4.4711	4.5755		4.22002	3.02176	1.9337	5.13271	4.4711	4.5755		4.22002	3.02176	1.9337	5.13271	4.4711	4.5755
6.14447	7.10915	6.58027	6.61825	7.12815	7.38279		6.14447	7.10915	6.58027	6.61825	7.12815	7.38279		6.14447	7.10915	6.58027	6.61825	7.12815	7.38279
5.42561	3.95773	4.38653	4.22593	4.3273	4.32121		5.42561	3.95773	4.38653	4.22593	4.3273	4.32121		5.42561	3.95773	4.38653	4.22593	4.3273	4.32121
5.00956	4.53418	5.08873	4.94864	4.24897	4.52528		5.00956	4.53418	5.08873	4.94864	4.24897	4.52528		5.00956	4.53418	5.08873	4.94864	4.24897	4.52528
5.16408	5.22342	3.93489	4.20321	3.61052	3.68955		5.16408	5.22342	3.93489	4.20321	3.61052	3.68955		5.16408	5.22342	3.93489	4.20321	3.61052	3.68955
3.95638	3.91882	4.27073	3.71221	3.65988	3.73472		3.95638	3.91882	4.27073	3.71221	3.65988	3.73472		3.95638	3.91882	4.27073	3.71221	3.65988	3.73472
2.32309	1.80304	1.92494	3.184	3.77268	3.61719		2.32309	1.80304	1.92494	3.184	3.77268	3.61719		2.32309	1.80304	1.92494	3.184	3.77268	3.61719
6.55088	6.82484	6.3211	6.12802	5.62782	5.35982		6.55088	6.82484	6.3211	6.12802	5.62782	5.35982		6.55088	6.82484	6.3211	6.12802	5.62782	5.35982
5.70459	5.53773	5.35575	5.80984	5.00455	5.489		5.70459	5.53773	5.35575	5.80984	5.00455	5.489		5.70459	5.53773	5.35575	5.80984	5.00455	5.489
5.44781	4.96371	4.9636	4.75826	5.17958	5.9344		5.44781	4.96371	4.9636	4.75826	5.17958	5.9344		5.44781	4.96371	4.9636	4.75826	5.17958	5.9344
5.69837	4.79376	5.7679	6.78391	6.68478	6.62769		5.69837	4.79376	5.7679	6.78391	6.68478	6.62769		5.69837	4.79376	5.7679	6.78391	6.68478	6.62769
4.52016	4.46294	3.80561	4.28207	4.52328	4.23848		4.52016	4.46294	3.80561	4.28207	4.52328	4.23848		4.52016	4.46294	3.80561	4.28207	4.52328	4.23848
5.64764	5.66173	6.12111	5.83846	5.88109	5.92417		5.64764	5.66173	6.12111	5.83846	5.88109	5.92417		5.64764	5.66173	6.12111	5.83846	5.88109	5.92417
5.41056	4.94317	5.06681	5.17755	5.09643	4.7106		5.41056	4.94317	5.06681	5.17755	5.09643	4.7106		5.41056	4.94317	5.06681	5.17755	5.09643	4.7106
5.04117	4.88495	4.75553	4.79701	5.50378	4.58918		5.04117	4.88495	4.75553	4.79701	5.50378	4.58918		5.04117	4.88495	4.75553	4.79701	5.50378	4.58918
4.71871	4.16184	4.00416	4.27247	4.59252	5.03701		4.71871	4.16184	4.00416	4.27247	4.59252	5.03701		4.71871	4.16184	4.00416	4.27247	4.59252	5.03701
4.13471	4.03904	3.70703	3.89055	4.20392	4.17218		4.13471	4.03904	3.70703	3.89055	4.20392	4.17218		4.13471	4.03904	3.70703	3.89055	4.20392	4.17218
4.25354	4.03122	3.9018	3.53602	4.04851	4.49455		4.25354	4.03122	3.9018	3.53602	4.04851	4.49455		4.25354	4.03122	3.9018	3.53602	4.04851	4.49455
3.69697	3.3257	3.5689	3.67965	4.50756	4.25365		3.69697	3.3257	3.5689	3.67965	4.50756	4.25365		3.69697	3.3257	3.5689	3.67965	4.50756	4.25365
3.34622	3.12679	3.18988	3.23742	3.20729	3.25993		3.34622	3.12679	3.18988	3.23742	3.20729	3.25993		3.34622	3.12679	3.18988	3.23742	3.20729	3.25993
4.06199	3.97505	3.62695	4.14623	4.26368	3.90961		4.06199	3.97505	3.62695	4.14623	4.26368	3.90961		4.06199	3.97505	3.62695	4.14623	4.26368	3.90961
4.60015	4.71998	5.35318	5.51979	5.1753	5.74634		4.60015	4.71998	5.35318	5.51979	5.1753	5.74634		4.60015	4.71998	5.35318	5.51979	5.1753	5.74634
4.992	5.34126	4.96626	3.21265	4.44754	3.23516		4.992	5.34126	4.96626	3.21265	4.44754	3.23516		4.992	5.34126	4.96626	3.21265	4.44754	3.23516
4.26958	4.31595	3.33527	4.16745	4.77233	4.44909		4.26958	4.31595	3.33527	4.16745	4.77233	4.44909		4.26958	4.31595	3.33527	4.16745	4.77233	4.44909
4.22431	3.98411	3.63197	2.44871	2.99455	3.04074		4.22431	3.98411	3.63197	2.44871	2.99455	3.04074		4.22431	3.98411	3.63197	2.44871	2.99455	3.04074
4.80961	4.80887	4.60061	4.17519	5.38901	5.17973		4.80961	4.80887	4.60061	4.17519	5.38901	5.17973		4.80961	4.80887	4.60061	4.17519	5.38901	5.17973
4.38499	4.38424	4.82589	4.2101	4.46474	4.23261		4.38499	4.38424	4.82589	4.2101	4.46474	4.23261		4.38499	4.38424	4.82589	4.2101	4.46474	4.23261
3.90597	3.93653	3.70607	3.73107	4.70388	4.54839		3.90597	3.93653	3.70607	3.73107	4.70388	4.54839		3.90597	3.93653	3.70607	3.73107	4.70388	4.54839
3.04361	2.68145	3.02931	2.71114	3.59821	2.96399		3.04361	2.68145	3.02931	2.71114	3.59821	2.96399		3.04361	2.68145	3.02931	2.71114	3.59821	2.96399
5.93991	6.45167	6.13299	5.90039	4.81936	4.81076		5.93991	6.45167	6.13299	5.90039	4.81936	4.81076		5.93991	6.45167	6.13299	5.90039	4.81936	4.81076
5.86479	5.88309	5.36048	5.8192	5.64923	5.49373		5.86479	5.88309	5.36048	5.8192	5.64923	5.49373		5.86479	5.88309	5.36048	5.8192	5.64923	5.49373
4.97153	4.61991	4.7491	4.34518	4.97465	4.61101		4.97153	4.61991	4.7491	4.34518	4.97465	4.61101		4.97153	4.61991	4.7491	4.34518	4.97465	4.61101
5.06856	5.71448	4.31072	4.55477	6.20017	5.89946		5.06856	5.71448	4.31072	4.55477	6.20017	5.89946		5.06856	5.71448	4.31072	4.55477	6.20017	5.89946
5.59727	5.22247	4.36808	3.98773	4.73776	3.7549		5.59727	5.22247	4.36808	3.98773	4.73776	3.7549		5.59727	5.22247	4.36808	3.98773	4.73776	3.7549
3.30653	3.59304	4.36626	4.1122	3.62382	3.94486		3.30653	3.59304	4.36626	4.1122	3.62382	3.94486		3.30653	3.59304	4.36626	4.1122	3.62382	3.94486
3.8568	3.5188	4.02262	3.92523	4.2772	4.44738		3.8568	3.5188	4.02262	3.92523	4.2772	4.44738		3.8568	3.5188	4.02262	3.92523	4.2772	4.44738
5.01125	5.25449	4.86098	4.33178	4.69827	4.7861		5.01125	5.25449	4.86098	4.33178	4.69827	4.7861		5.01125	5.25449	4.86098	4.33178	4.69827	4.7861
4.81129	4.85766	4.28233	4.70916	4.57108	5.04891		4.81129	4.85766	4.28233	4.70916	4.57108	5.04891		4.81129	4.85766	4.28233	4.70916	4.57108	5.04891
4.33809	4.38446	3.97581	3.73139	4.61254	4.39384		4.33809	4.38446	3.97581	3.73139	4.61254	4.39384		4.33809	4.38446	3.97581	3.73139	4.61254	4.39384
3.34936	3.33807	3.25221	3.44871	4.33577	4.18027		3.34936	3.33807	3.25221	3.44871	4.33577	4.18027		3.34936	3.33807	3.25221	3.44871	4.33577	4.18027
5.22991	4.33856	4.24112	5.11557	5.16982	4.87895		5.22991	4.33856	4.24112	5.11557	5.16982	4.87895		5.22991	4.33856	4.24112	5.11557	5.16982	4.87895
3.65478	4.49292	3.98823	4.09898	5.45082	5.15483		3.65478	4.49292	3.98823	4.09898	5.45082	5.15483		3.65478	4.49292	3.98823	4.09898	5.45082	5.15483
4.74003	5.00599	4.21107	4.02897	4.58557	4.85899		4.74003	5.00599	4.21107	4.02897	4.58557	4.85899		4.74003	5.00599	4.21107	4.02897	4.58557	4.85899
3.52006	3.90091	3.5689	3.95099	3.93042	3.36767		3.52006	3.90091	3.5689	3.95099	3.93042	3.36767		3.52006	3.90091	3.5689	3.95099	3.93042	3.36767
2.17094	2.82937	1.8853	4.85115	5.11843	5.04701		2.17094	2.82937	1.8853	4.85115	5.11843	5.04701		2.17094	2.82937	1.8853	4.85115	5.11843	5.04701
4.57477	4.71461	3.94115	3.35784	4.06322	3.90772		4.57477	4.71461	3.94115	3.35784	4.06322	3.90772		4.57477	4.71461	3.94115	3.35784	4.06322	3.90772
4.21814	3.60073	3.35729	3.71136	4.16071	3.30206		4.21814	3.60073	3.35729	3.71136	4.16071	3.30206		4.21814	3.60073	3.35729	3.71136	4.16071	3.30206
4.44605	3.71877	3.26719	3.7633	3.15059	3.21196		4.44605	3.71877	3.26719	3.7633	3.15059	3.21196		4.44605	3.71877	3.26719	3.7633	3.15059	3.21196
4.38499	4.508	3.93267	3.75057	4.46474	4.64114		4.38499	4.508	3.93267	3.75057	4.46474	4.64114		4.38499	4.508	3.93267	3.75057	4.46474	4.64114
2.68813	2.40261	2.40249	3.49527	3.67327	3.34326		2.68813	2.40261	2.40249	3.49527	3.67327	3.34326		2.68813	2.40261	2.40249	3.49527	3.67327	3.34326
4.46991	6.49814	3.74051	4.29501	4.70755	4.65641		4.46991	6.49814	3.74051	4.29501	4.70755	4.65641		4.46991	6.49814	3.74051	4.29501	4.70755	4.65641
4.46109	4.41329	3.72399	3.83474	4.17942	3.76608		4.46109	4.41329	3.72399	3.83474	4.17942	3.76608		4.46109	4.41329	3.72399	3.83474	4.17942	3.76608
4.21272	3.92719	4.17504	3.35962	3.7393	3.84166		4.21272	3.92719	4.17504	3.35962	3.7393	3.84166		4.21272	3.92719	4.17504	3.35962	3.7393	3.84166
5.63262	5.3471	5.41308	4.77952	5.15921	5.41096		5.63262	5.3471	5.41308	4.77952	5.15921	5.41096		5.63262	5.3471	5.41308	4.77952	5.15921	5.41096
5.7677	5.13883	5.13872	4.88375	4.78752	4.01294		5.7677	5.13883	5.13872	4.88375	4.78752	4.01294		5.7677	5.13883	5.13872	4.88375	4.78752	4.01294
5.08532	5.00794	4.55636	4.83379	5.23047	4.68962		5.08532	5.00794	4.55636	4.83379	5.23047	4.68962		5.08532	5.00794	4.55636	4.83379	5.23047	4.68962
4.29181	4.00628	4.58138	4.02575	4.53824	4.59088		4.29181	4.00628	4.58138	4.02575	4.53824	4.59088		4.29181	4.00628	4.58138	4.02575	4.53824	4.59088
3.07707	3.65434	3.65422	5.28877	4.23582	4.71365		3.07707	3.65434	3.65422	5.28877	4.23582	4.71365		3.07707	3.65434	3.65422	5.28877	4.23582	4.71365
4.14158	4.28497	4.01351	3.35357	4.63416	4.07013		4.14158	4.28497	4.01351	3.35357	4.63416	4.07013		4.14158	4.28497	4.01351	3.35357	4.63416	4.07013
4.74734	4.2902	3.50617	3.99121	4.13407	3.3564		4.74734	4.2902	3.50617	3.99121	4.13407	3.3564		4.74734	4.2902	3.50617	3.99121	4.13407	3.3564
4.05354	4.29052	3.41273	3.79771	4.20606	3.54599		4.05354	4.29052	3.41273	3.79771	4.20606	3.54599		4.05354	4.29052	3.41273	3.79771	4.20606	3.54599
3.60809	3.56588	3.32245	3.34203	4.18641	3.69902		3.60809	3.56588	3.32245	3.34203	4.18641	3.69902		3.60809	3.56588	3.32245	3.34203	4.18641	3.69902
3.88406	3.52576	3.59842	3.70916	3.57108	3.2271		3.88406	3.52576	3.59842	3.70916	3.57108	3.2271		3.88406	3.52576	3.59842	3.70916	3.57108	3.2271
2.92724	4.11901	2.85847	2.86485	3.42145	3.42353		2.92724	4.11901	2.85847	2.86485	3.42145	3.42353		2.92724	4.11901	2.85847	2.86485	3.42145	3.42353
3.89319	3.96283	4.64089	3.2461	4.25147	4.09597		3.89319	3.96283	4.64089	3.2461	4.25147	4.09597		3.89319	3.96283	4.64089	3.2461	4.25147	4.09597
5.0348	4.74928	4.29507	2.85947	2.09353	2.2378		5.0348	4.74928	4.29507	2.85947	2.09353	2.2378		5.0348	4.74928	4.29507	2.85947	2.09353	2.2378
4.16774	3.88222	3.47357	3.01228	3.50447	3.25166		4.16774	3.88222	3.47357	3.01228	3.50447	3.25166		4.16774	3.88222	3.47357	3.01228	3.50447	3.25166
4.11176	4.32696	3.57745	3.96243	4.35837	3.85192		4.11176	4.32696	3.57745	3.96243	4.35837	3.85192		4.11176	4.32696	3.57745	3.96243	4.35837	3.85192
4.23575	3.49877	3.40748	3.6094	3.69623	4.08336		4.23575	3.49877	3.40748	3.6094	3.69623	4.08336		4.23575	3.49877	3.40748	3.6094	3.69623	4.08336
5.1325	5.06384	5.82742	5.17447	5.54096	6.01879		5.1325	5.06384	5.82742	5.17447	5.54096	6.01879		5.1325	5.06384	5.82742	5.17447	5.54096	6.01879
4.15314	3.94038	3.33133	4.12029	3.62008	4.00075		4.15314	3.94038	3.33133	4.12029	3.62008	4.00075		4.15314	3.94038	3.33133	4.12029	3.62008	4.00075
5.53011	4.81278	5.00115	5.62656	5.19873	5.1344		5.53011	4.81278	5.00115	5.62656	5.19873	5.1344		5.53011	4.81278	5.00115	5.62656	5.19873	5.1344
4.34223	4.0567	3.67123	3.2546	3.95998	3.97117		4.34223	4.0567	3.67123	3.2546	3.95998	3.97117		4.34223	4.0567	3.67123	3.2546	3.95998	3.97117
3.20142	3.44327	3.75924	3.5539	3.89859	4.02787		3.20142	3.44327	3.75924	3.5539	3.89859	4.02787		3.20142	3.44327	3.75924	3.5539	3.89859	4.02787
5.60842	6.36157	6.17959	5.92462	6.01688	5.2007		5.60842	6.36157	6.17959	5.92462	6.01688	5.2007		5.60842	6.36157	6.17959	5.92462	6.01688	5.2007
5.21831	5.01853	5.24875	5.42878	5.30717	4.53855		5.21831	5.01853	5.24875	5.42878	5.30717	4.53855		5.21831	5.01853	5.24875	5.42878	5.30717	4.53855
3.34223	2.58018	2.83791	2.59349	2.77149	3.12057		3.34223	2.58018	2.83791	2.59349	2.77149	3.12057		3.34223	2.58018	2.83791	2.59349	2.77149	3.12057
4.18132	4.0291	4.64211	4.26176	5.42033	5.43258		4.18132	4.0291	4.64211	4.26176	5.42033	5.43258		4.18132	4.0291	4.64211	4.26176	5.42033	5.43258
2.42383	2.25081	1.73596	2.97037	3.14838	3.41976		2.42383	2.25081	1.73596	2.97037	3.14838	3.41976		2.42383	2.25081	1.73596	2.97037	3.14838	3.41976
5.62321	5.00321	5.00309	5.29075	5.46876	5.31326		5.62321	5.00321	5.00309	5.29075	5.46876	5.31326		5.62321	5.00321	5.00309	5.29075	5.46876	5.31326
2.6632	2.93735	1.82972	4.70041	4.48502	4.77129		2.6632	2.93735	1.82972	4.70041	4.48502	4.77129		2.6632	2.93735	1.82972	4.70041	4.48502	4.77129
3.9552	3.23787	3.42624	3.53699	3.80074	3.72618		3.9552	3.23787	3.42624	3.53699	3.80074	3.72618		3.9552	3.23787	3.42624	3.53699	3.80074	3.72618
3.75783	4.01988	3.8379	3.49719	3.38234	2.36406		3.75783	4.01988	3.8379	3.49719	3.38234	2.36406		3.75783	4.01988	3.8379	3.49719	3.38234	2.36406
4.79754	4.80487	5.25621	4.25481	5.40959	5.10469		4.79754	4.80487	5.25621	4.25481	5.40959	5.10469		4.79754	4.80487	5.25621	4.25481	5.40959	5.10469
3.50209	4.02407	2.98192	3.3272	4.31271	3.64255		3.50209	4.02407	2.98192	3.3272	4.31271	3.64255		3.50209	4.02407	2.98192	3.3272	4.31271	3.64255
5.50307	4.93735	5.83056	5.32818	6.20024	6.86341		5.50307	4.93735	5.83056	5.32818	6.20024	6.86341		5.50307	4.93735	5.83056	5.32818	6.20024	6.86341
5.71279	5.35799	5.12754	4.85969	5.14206	4.8822		5.71279	5.35799	5.12754	4.85969	5.14206	4.8822		5.71279	5.35799	5.12754	4.85969	5.14206	4.8822
2.06366	2.54183	1.9665	1.6719	2.25525	2.09976		2.06366	2.54183	1.9665	1.6719	2.25525	2.09976		2.06366	2.54183	1.9665	1.6719	2.25525	2.09976
5.19393	4.70026	4.45683	4.37909	4.45273	4.29724		5.19393	4.70026	4.45683	4.37909	4.45273	4.29724		5.19393	4.70026	4.45683	4.37909	4.45273	4.29724
4.86184	4.65296	4.86098	4.11492	4.40543	4.24993		4.86184	4.65296	4.86098	4.11492	4.40543	4.24993		4.86184	4.65296	4.86098	4.11492	4.40543	4.24993
4.02505	3.73953	3.40052	4.42401	4.73131	3.87267		4.02505	3.73953	3.40052	4.42401	4.73131	3.87267		4.02505	3.73953	3.40052	4.42401	4.73131	3.87267
3.09213	3.37612	2.80649	3.05054	4.4451	4.23375		3.09213	3.37612	2.80649	3.05054	4.4451	4.23375		3.09213	3.37612	2.80649	3.05054	4.4451	4.23375
0.198442	2.53356	2.19455	3.34733	3.46214	3.4885		0.198442	2.53356	2.19455	3.34733	3.46214	3.4885		0.198442	2.53356	2.19455	3.34733	3.46214	3.4885
3.70707	3.53405	3.91252	3.84636	4.11553	4.4747		3.70707	3.53405	3.91252	3.84636	4.11553	4.4747		3.70707	3.53405	3.91252	3.84636	4.11553	4.4747
4.70003	3.9827	4.41439	3.31069	4.54557	4.47101		4.70003	3.9827	4.41439	3.31069	4.54557	4.47101		4.70003	3.9827	4.41439	3.31069	4.54557	4.47101
4.47874	3.83805	4.82122	3.94868	3.65448	3.63229		4.47874	3.83805	4.82122	3.94868	3.65448	3.63229		4.47874	3.83805	4.82122	3.94868	3.65448	3.63229
4.27184	4.56153	3.89503	2.7297	4.27495	4.28614		4.27184	4.56153	3.89503	2.7297	4.27495	4.28614		4.27184	4.56153	3.89503	2.7297	4.27495	4.28614
3.68067	4.11659	4.0437	3.61829	4.17489	3.74516		3.68067	4.11659	4.0437	3.61829	4.17489	3.74516		3.68067	4.11659	4.0437	3.61829	4.17489	3.74516
3.2492	3.50631	2.24715	2.6381	3.85814	3.09682		3.2492	3.50631	2.24715	2.6381	3.85814	3.09682		3.2492	3.50631	2.24715	2.6381	3.85814	3.09682
0.475539	-0.704021	-3.52393	3.52006	2.96895	2.87156		0.475539	-0.704021	-3.52393	3.52006	2.96895	2.87156		0.475539	-0.704021	-3.52393	3.52006	2.96895	2.87156
5.13479	5.16535	5.09246	3.98876	5.04673	4.9824		5.13479	5.16535	5.09246	3.98876	5.04673	4.9824		5.13479	5.16535	5.09246	3.98876	5.04673	4.9824
3.64628	3.83296	3.72848	4.64674	4.69544	3.86173		3.64628	3.83296	3.72848	4.64674	4.69544	3.86173		3.64628	3.83296	3.72848	4.64674	4.69544	3.86173
3.90177	4.48431	4.36044	3.72688	3.53705	3.63688		3.90177	4.48431	4.36044	3.72688	3.53705	3.63688		3.90177	4.48431	4.36044	3.72688	3.53705	3.63688
3.85775	3.83008	3.47479	3.85977	4.03778	3.50369		3.85775	3.83008	3.47479	3.85977	4.03778	3.50369		3.85775	3.83008	3.47479	3.85977	4.03778	3.50369
4.93912	3.94038	4.07564	2.57929	1.10381	3.09675		4.93912	3.94038	4.07564	2.57929	1.10381	3.09675		4.93912	3.94038	4.07564	2.57929	1.10381	3.09675
4.07931	3.07235	3.38642	3.75502	3.47349	3.61084		4.07931	3.07235	3.38642	3.75502	3.47349	3.61084		4.07931	3.07235	3.38642	3.75502	3.47349	3.61084
5.23755	4.86086	5.03765	5.1484	4.57997	5.25184		5.23755	4.86086	5.03765	5.1484	4.57997	5.25184		5.23755	4.86086	5.03765	5.1484	4.57997	5.25184
5.01137	5.15121	3.80572	3.35068	3.69225	3.68364		5.01137	5.15121	3.80572	3.35068	3.69225	3.68364		5.01137	5.15121	3.80572	3.35068	3.69225	3.68364
4.30826	4.4645	3.27831	3.15453	3.19923	2.54878		4.30826	4.4645	3.27831	3.15453	3.19923	2.54878		4.30826	4.4645	3.27831	3.15453	3.19923	2.54878
4.73027	5.70379	4.84686	5.17447	5.62671	5.55215		4.73027	5.70379	4.84686	5.17447	5.62671	5.55215		4.73027	5.70379	4.84686	5.17447	5.62671	5.55215
3.23129	3.83909	3.09254	4.10729	4.28529	4.05316		3.23129	3.83909	3.09254	4.10729	4.28529	4.05316		3.23129	3.83909	3.09254	4.10729	4.28529	4.05316
3.78812	2.93308	2.62251	3.87107	4.19848	4.11226		3.78812	2.93308	2.62251	3.87107	4.19848	4.11226		3.78812	2.93308	2.62251	3.87107	4.19848	4.11226
4.74758	5.85276	4.86729	4.31736	4.62867	4.33986		4.74758	5.85276	4.86729	4.31736	4.62867	4.33986		4.74758	5.85276	4.86729	4.31736	4.62867	4.33986
4.73685	4.54864	4.34684	4.45759	4.73996	5.22441		4.73685	4.54864	4.34684	4.45759	4.73996	5.22441		4.73685	4.54864	4.34684	4.45759	4.73996	5.22441
3.84616	3.56064	3.56052	3.4544	4.28108	4.04895		3.84616	3.56064	3.56052	3.4544	4.28108	4.04895		3.84616	3.56064	3.56052	3.4544	4.28108	4.04895
4.06341	3.12921	4.42767	3.23984	2.20788	3.37486		4.06341	3.12921	4.42767	3.23984	2.20788	3.37486		4.06341	3.12921	4.42767	3.23984	2.20788	3.37486
2.54548	2.55281	2.3642	2.66344	2.84144	2.68594		2.54548	2.55281	2.3642	2.66344	2.84144	2.68594		2.54548	2.55281	2.3642	2.66344	2.84144	2.68594
5.19933	4.82264	3.54644	4.93327	5.28818	5.4323		5.19933	4.82264	3.54644	4.93327	5.28818	5.4323		5.19933	4.82264	3.54644	4.93327	5.28818	5.4323
2.68207	2.68939	1.8817	2.80002	3.14471	2.98921		2.68207	2.68939	1.8817	2.80002	3.14471	2.98921		2.68207	2.68939	1.8817	2.80002	3.14471	2.98921
2.2481	2.48995	1.96246	2.98594	2.77859	2.53192		2.2481	2.48995	1.96246	2.98594	2.77859	2.53192		2.2481	2.48995	1.96246	2.98594	2.77859	2.53192
2.88939	3.04762	3.3864	3.68563	4.10695	4.0935		2.88939	3.04762	3.3864	3.68563	4.10695	4.0935		2.88939	3.04762	3.3864	3.68563	4.10695	4.0935
3.24723	3.36706	3.53362	3.18484	3.36285	3.58595		3.24723	3.36706	3.53362	3.18484	3.36285	3.58595		3.24723	3.36706	3.53362	3.18484	3.36285	3.58595
3.12953	2.74669	2.27437	2.51843	3.5399	3.31163		3.12953	2.74669	2.27437	2.51843	3.5399	3.31163		3.12953	2.74669	2.27437	2.51843	3.5399	3.31163
4.48086	3.54667	3.86074	4.1484	3.83531	3.79231		4.48086	3.54667	3.86074	4.1484	3.83531	3.79231		4.48086	3.54667	3.86074	4.1484	3.83531	3.79231
3.9921	3.60222	3.23426	3.91453	4.35038	4.19489		3.9921	3.60222	3.23426	3.91453	4.35038	4.19489		3.9921	3.60222	3.23426	3.91453	4.35038	4.19489
3.1818	3.05983	3.57444	4.29413	4.39936	4.24387		3.1818	3.05983	3.57444	4.29413	4.39936	4.24387		3.1818	3.05983	3.57444	4.29413	4.39936	4.24387
3.94955	3.8657	2.80111	3.97634	4.48882	4.25669		3.94955	3.8657	2.80111	3.97634	4.48882	4.25669		3.94955	3.8657	2.80111	3.97634	4.48882	4.25669
4.27602	4.23846	3.51385	3.18839	3.36639	1.82319		4.27602	4.23846	3.51385	3.18839	3.36639	1.82319		4.27602	4.23846	3.51385	3.18839	3.36639	1.82319
2.93566	3.47799	2.05528	3.33499	3.224	2.6066		2.93566	3.47799	2.05528	3.33499	3.224	2.6066		2.93566	3.47799	2.05528	3.33499	3.224	2.6066
4.08705	4.47973	2.93862	3.67763	4.54969	4.22751		4.08705	4.47973	2.93862	3.67763	4.54969	4.22751		4.08705	4.47973	2.93862	3.67763	4.54969	4.22751
3.53961	4.29276	3.56815	3.24269	3.54272	3.2652		3.53961	4.29276	3.56815	3.24269	3.54272	3.2652		3.53961	4.29276	3.56815	3.24269	3.54272	3.2652
3.50136	2.90165	2.77951	3.01228	3.91172	3.44014		3.50136	2.90165	2.77951	3.01228	3.91172	3.44014		3.50136	2.90165	2.77951	3.01228	3.91172	3.44014
5.2571	4.97158	5.10683	4.23874	3.57688	3.42138		5.2571	4.97158	5.10683	4.23874	3.57688	3.42138		5.2571	4.97158	5.10683	4.23874	3.57688	3.42138
4.96532	4.75257	4.52211	3.88643	4.06443	3.76204		4.96532	4.75257	4.52211	3.88643	4.06443	3.76204		4.96532	4.75257	4.52211	3.88643	4.06443	3.76204
3.78458	3.49905	3.37691	4.18172	4.27879	3.94638		3.78458	3.49905	3.37691	4.18172	4.27879	3.94638		3.78458	3.49905	3.37691	4.18172	4.27879	3.94638
3.69626	3.17621	3.6123	2.65858	4.23554	4.15281		3.69626	3.17621	3.6123	2.65858	4.23554	4.15281		3.69626	3.17621	3.6123	2.65858	4.23554	4.15281
2.89759	3.23116	2.75885	3.69696	3.87496	3.55279		2.89759	3.23116	2.75885	3.69696	3.87496	3.55279		2.89759	3.23116	2.75885	3.69696	3.87496	3.55279
4.23412	3.57	3.86273	3.16591	3.85864	3.99599		4.23412	3.57	3.86273	3.16591	3.85864	3.99599		4.23412	3.57	3.86273	3.16591	3.85864	3.99599
3.69837	3.98669	3.41273	3.05128	3.70148	3.2071		3.69837	3.98669	3.41273	3.05128	3.70148	3.2071		3.69837	3.98669	3.41273	3.05128	3.70148	3.2071
5.05354	4.84465	4.07384	4.41912	4.48462	4.07379		5.05354	4.84465	4.07384	4.41912	4.48462	4.07379		5.05354	4.84465	4.07384	4.41912	4.48462	4.07379
3.64628	4.02144	3.72848	4.29876	3.7827	4.06342		3.64628	4.02144	3.72848	4.29876	3.7827	4.06342		3.64628	4.02144	3.72848	4.29876	3.7827	4.06342
3.68005	3.93069	3.39441	3.70684	3.88484	2.84938		3.68005	3.93069	3.39441	3.70684	3.88484	2.84938		3.68005	3.93069	3.39441	3.70684	3.88484	2.84938
2.49707	2.56192	2.58046	2.82851	3.20052	2.51527		2.49707	2.56192	2.58046	2.82851	3.20052	2.51527		2.49707	2.56192	2.58046	2.82851	3.20052	2.51527
5.27871	5.96034	5.48802	6.16829	6.60414	6.44864		5.27871	5.96034	5.48802	6.16829	6.60414	6.44864		5.27871	5.96034	5.48802	6.16829	6.60414	6.44864
3.63194	4.43436	4.77313	4.88388	5.33612	5.41096		3.63194	4.43436	4.77313	4.88388	5.33612	5.41096		3.63194	4.43436	4.77313	4.88388	5.33612	5.41096
3.32782	2.52756	2.80765	3.3546	3.53261	3.63496		3.32782	2.52756	2.80765	3.3546	3.53261	3.63496		3.32782	2.52756	2.80765	3.3546	3.53261	3.63496
2.85672	2.35433	1.95199	2.06273	3.04831	3.27818		2.85672	2.35433	1.95199	2.06273	3.04831	3.27818		2.85672	2.35433	1.95199	2.06273	3.04831	3.27818
4.344	3.80315	4.17087	4.4833	4.56398	4.59697		4.344	3.80315	4.17087	4.4833	4.56398	4.59697		4.344	3.80315	4.17087	4.4833	4.56398	4.59697
3.57869	4.50762	3.45661	4.18644	4.02556	4.64076		3.57869	4.50762	3.45661	4.18644	4.02556	4.64076		3.57869	4.50762	3.45661	4.18644	4.02556	4.64076
1.91382	2.41095	2.19397	2.87675	2.48272	2.73258		1.91382	2.41095	2.19397	2.87675	2.48272	2.73258		1.91382	2.41095	2.19397	2.87675	2.48272	2.73258
5.7483	5.39668	4.35052	4.31437	4.32882	4.33688		5.7483	5.39668	4.35052	4.31437	4.32882	4.33688		5.7483	5.39668	4.35052	4.31437	4.32882	4.33688
4.38255	4.57356	3.6607	4.11034	4.07148	2.95409		4.38255	4.57356	3.6607	4.11034	4.07148	2.95409		4.38255	4.57356	3.6607	4.11034	4.07148	2.95409
4.14929	3.52487	3.24456	4.24863	4.24972	3.89254		4.14929	3.52487	3.24456	4.24863	4.24972	3.89254		4.14929	3.52487	3.24456	4.24863	4.24972	3.89254
3.78016	3.95417	3.25999	3.37074	3.67077	3.73214		3.78016	3.95417	3.25999	3.37074	3.67077	3.73214		3.78016	3.95417	3.25999	3.37074	3.67077	3.73214
4.27247	4.45914	4.35466	4.75826	4.74778	4.25339		4.27247	4.45914	4.35466	4.75826	4.74778	4.25339		4.27247	4.45914	4.35466	4.75826	4.74778	4.25339
4.09645	3.67762	3.93283	4.76502	4.33409	4.06609		4.09645	3.67762	3.93283	4.76502	4.33409	4.06609		4.09645	3.67762	3.93283	4.76502	4.33409	4.06609
4.00452	4.24638	3.71888	4.16852	4.62076	3.57194		4.00452	4.24638	3.71888	4.16852	4.62076	3.57194		4.00452	4.24638	3.71888	4.16852	4.62076	3.57194
3.47354	2.54808	2.33109	2.18651	2.21762	2.34232		3.47354	2.54808	2.33109	2.18651	2.21762	2.34232		3.47354	2.54808	2.33109	2.18651	2.21762	2.34232
5.88144	5.47389	5.47377	5.58452	6.2899	6.1344		5.88144	5.47389	5.47377	5.58452	6.2899	6.1344		5.88144	5.47389	5.47377	5.58452	6.2899	6.1344
5.25702	4.87418	4.40186	3.55798	5.43705	5.19581		5.25702	4.87418	4.40186	3.55798	5.43705	5.19581		5.25702	4.87418	4.40186	3.55798	5.43705	5.19581
4.12357	3.0554	2.11133	3.73181	4.76663	4.24542		4.12357	3.0554	2.11133	3.73181	4.76663	4.24542		4.12357	3.0554	2.11133	3.73181	4.76663	4.24542
3.66675	3.74906	3.07065	3.34496	4.49722	4.41836		3.66675	3.74906	3.07065	3.34496	4.49722	4.41836		3.66675	3.74906	3.07065	3.34496	4.49722	4.41836
3.38764	2.92521	2.20868	3.03584	2.89966	2.34194		3.38764	2.92521	2.20868	3.03584	2.89966	2.34194		3.38764	2.92521	2.20868	3.03584	2.89966	2.34194
5.00161	4.97142	5.18817	5.08205	5.47692	5.32143		5.00161	4.97142	5.18817	5.08205	5.47692	5.32143		5.00161	4.97142	5.18817	5.08205	5.47692	5.32143
5.0764	4.42304	5.25029	5.19436	4.21672	4.81151		5.0764	4.42304	5.25029	5.19436	4.21672	4.81151		5.0764	4.42304	5.25029	5.19436	4.21672	4.81151
4.03458	4.55657	3.38111	3.74719	3.80317	3.01941		4.03458	4.55657	3.38111	3.74719	3.80317	3.01941		4.03458	4.55657	3.38111	3.74719	3.80317	3.01941
3.33625	3.45296	2.70255	3.87777	4.14694	4.07719		3.33625	3.45296	2.70255	3.87777	4.14694	4.07719		3.33625	3.45296	2.70255	3.87777	4.14694	4.07719
4.24402	3.38646	3.49885	3.6096	3.7876	2.76931		4.24402	3.38646	3.49885	3.6096	3.7876	2.76931		4.24402	3.38646	3.49885	3.6096	3.7876	2.76931
3.82736	3.13648	1.9264	3.35962	3.99715	3.26962		3.82736	3.13648	1.9264	3.35962	3.99715	3.26962		3.82736	3.13648	1.9264	3.35962	3.99715	3.26962
2.79739	2.91409	2.16368	3.59675	3.60808	3.26409		2.79739	2.91409	2.16368	3.59675	3.60808	3.26409		2.79739	2.91409	2.16368	3.59675	3.60808	3.26409
4.0822	5.62059	5.95496	5.41704	5.70755	5.43955		4.0822	5.62059	5.95496	5.41704	5.70755	5.43955		4.0822	5.62059	5.95496	5.41704	5.70755	5.43955
5.65607	5.25804	5.66328	5.58554	5.54668	4.8254		5.65607	5.25804	5.66328	5.58554	5.54668	4.8254		5.65607	5.25804	5.66328	5.58554	5.54668	4.8254
4.20357	3.91805	4.17326	4.77511	4.20668	4.71187		4.20357	3.91805	4.17326	4.77511	4.20668	4.71187		4.20357	3.91805	4.17326	4.77511	4.20668	4.71187
5.0765	5.19951	3.65304	3.92735	3.94179	3.6018		5.0765	5.19951	3.65304	3.92735	3.94179	3.6018		5.0765	5.19951	3.65304	3.92735	3.94179	3.6018
3.84183	4.38368	3.06124	3.92227	4.50563	3.82276		3.84183	4.38368	3.06124	3.92227	4.50563	3.82276		3.84183	4.38368	3.06124	3.92227	4.50563	3.82276
3.698	4.23984	3.66769	3.5231	3.95644	3.80095		3.698	4.23984	3.66769	3.5231	3.95644	3.80095		3.698	4.23984	3.66769	3.5231	3.95644	3.80095
3.00487	2.22439	3.08706	3.49066	3.48018	3.32468		3.00487	2.22439	3.08706	3.49066	3.48018	3.32468		3.00487	2.22439	3.08706	3.49066	3.48018	3.32468
2.92884	2.2071	2.20699	2.31773	2.73027	2.57477		2.92884	2.2071	2.20699	2.31773	2.73027	2.57477		2.92884	2.2071	2.20699	2.31773	2.73027	2.57477
6.60103	6.05766	5.74335	6.07097	4.14353	5.75458		6.60103	6.05766	5.74335	6.07097	4.14353	5.75458		6.60103	6.05766	5.74335	6.07097	4.14353	5.75458
4.68335	4.04977	4.91244	4.91069	5.20119	5.58186		4.68335	4.04977	4.91244	4.91069	5.20119	5.58186		4.68335	4.04977	4.91244	4.91069	5.20119	5.58186
3.84986	4.53149	3.91229	4.42526	5.1753	4.56027		3.84986	4.53149	3.91229	4.42526	5.1753	4.56027		3.84986	4.53149	3.91229	4.42526	5.1753	4.56027
4.09717	4.12583	3.81153	3.66694	3.84494	4.16165		4.09717	4.12583	3.81153	3.66694	3.84494	4.16165		4.09717	4.12583	3.81153	3.66694	3.84494	4.16165
2.99143	2.91752	2.45772	3.89094	4.81325	4.52238		2.99143	2.91752	2.45772	3.89094	4.81325	4.52238		2.99143	2.91752	2.45772	3.89094	4.81325	4.52238
3.698	3.98199	3.78019	3.77844	4.06895	3.54561		3.698	3.98199	3.78019	3.77844	4.06895	3.54561		3.698	3.98199	3.78019	3.77844	4.06895	3.54561
6.57249	5.30641	4.34439	4.66675	4.63315	5.93064		6.57249	5.30641	4.34439	4.66675	4.63315	5.93064		6.57249	5.30641	4.34439	4.66675	4.63315	5.93064
5.19338	5.55653	5.55641	4.89646	2.79272	4.63877		5.19338	5.55653	5.55641	4.89646	2.79272	4.63877		5.19338	5.55653	5.55641	4.89646	2.79272	4.63877
5.30697	4.7286	4.93016	4.47139	4.7827	3.99894		5.30697	4.7286	4.93016	4.47139	4.7827	3.99894		5.30697	4.7286	4.93016	4.47139	4.7827	3.99894
4.9447	3.3367	3.98077	4.40197	5.48397	5.17091		4.9447	3.3367	3.98077	4.40197	5.48397	5.17091		4.9447	3.3367	3.98077	4.40197	5.48397	5.17091
4.81702	5.17144	4.6287	-0.798305	4.71577	3.88198		4.81702	5.17144	4.6287	-0.798305	4.71577	3.88198		4.81702	5.17144	4.6287	-0.798305	4.71577	3.88198
3.10597	2.82045	1.73239	2.65088	3.80314	3.64764		3.10597	2.82045	1.73239	2.65088	3.80314	3.64764		3.10597	2.82045	1.73239	2.65088	3.80314	3.64764
3.34874	2.86153	2.62689	2.29388	2.78233	3.19635		3.34874	2.86153	2.62689	2.29388	2.78233	3.19635		3.34874	2.86153	2.62689	2.29388	2.78233	3.19635
1.32373	1.99284	1.84583	2.93083	3.0279	2.49381		1.32373	1.99284	1.84583	2.93083	3.0279	2.49381		1.32373	1.99284	1.84583	2.93083	3.0279	2.49381
3.98573	4.01066	3.86365	4.48913	4.55463	5.0478		3.98573	4.01066	3.86365	4.48913	4.55463	5.0478		3.98573	4.01066	3.86365	4.48913	4.55463	5.0478
4.28523	3.52751	3.6607	4.11034	4.07148	3.66065		4.28523	3.52751	3.6607	4.11034	4.07148	3.66065		4.28523	3.52751	3.6607	4.11034	4.07148	3.66065
3.57686	2.98089	3.42453	3.09152	4.40734	4.08516		3.57686	2.98089	3.42453	3.09152	4.40734	4.08516		3.57686	2.98089	3.42453	3.09152	4.40734	4.08516
2.57928	2.42707	2.29364	2.5377	3.32883	2.68223		2.57928	2.42707	2.29364	2.5377	3.32883	2.68223		2.57928	2.42707	2.29364	2.5377	3.32883	2.68223
4.9447	4.95202	4.86074	3.44734	4.83531	4.27759		4.9447	4.95202	4.86074	3.44734	4.83531	4.27759		4.9447	4.95202	4.86074	3.44734	4.83531	4.27759
3.57619	3.29067	3.29055	3.1211	3.44599	4.11786		3.57619	3.29067	3.29055	3.1211	3.44599	4.11786		3.57619	3.29067	3.29055	3.1211	3.44599	4.11786
4.16742	3.8819	3.88178	2.29146	3.27721	2.31397		4.16742	3.8819	3.88178	2.29146	3.27721	2.31397		4.16742	3.8819	3.88178	2.29146	3.27721	2.31397
4.6276	3.94596	5.02024	5.66716	5.19649	4.91897		4.6276	3.94596	5.02024	5.66716	5.19649	4.91897		4.6276	3.94596	5.02024	5.66716	5.19649	4.91897
3.28211	3.95848	3.83634	4.06911	4.46398	4.30849		3.28211	3.95848	3.83634	4.06911	4.46398	4.30849		3.28211	3.95848	3.83634	4.06911	4.46398	4.30849
3.10345	2.61625	0.993893	2.35904	3.36441	2.23466		3.10345	2.61625	0.993893	2.35904	3.36441	2.23466		3.10345	2.61625	0.993893	2.35904	3.36441	2.23466
4.06418	3.77865	4.05873	4.16948	4.7837	4.42652		4.06418	3.77865	4.05873	4.16948	4.7837	4.42652		4.06418	3.77865	4.05873	4.16948	4.7837	4.42652
3.39598	3.50657	4.07223	4.39985	4.67517	4.31799		3.39598	3.50657	4.07223	4.39985	4.67517	4.31799		3.39598	3.50657	4.07223	4.39985	4.67517	4.31799
							3.76487	3.48228	2.99078	3.58494	3.32487	3.04484		3.76487	3.48228	2.99078	3.58494	3.32487	3.04484
							4.86924	3.90543	4.34908	3.61995	4.75985	5.09546		4.86924	3.90543	4.34908	3.61995	4.75985	5.09546
							1.99573	2.02066	1.87365	2.49913	2.78149	2.52163		1.99573	2.02066	1.87365	2.49913	2.78149	2.52163
							2.49357	1.9929	3.25793	3.75531	3.80831	3.60805		2.49357	1.9929	3.25793	3.75531	3.80831	3.60805
							4.94769	4.34799	-0.875694	4.67548	4.74913	4.48113		4.94769	4.34799	-0.875694	4.67548	4.74913	4.48113
							4.31463	4.26363	4.02899	4.26176	4.31774	3.71848		4.31463	4.26363	4.02899	4.26176	4.31774	3.71848
							4.25698	3.45672	3.73681	3.96958	3.74536	3.99209		4.25698	3.45672	3.73681	3.96958	3.74536	3.99209
							2.79026	3.46663	2.90073	3.57726	3.97213	3.81664		2.79026	3.46663	2.90073	3.57726	3.97213	3.81664
							3.93509	3.82649	3.82637	2.23605	3.05824	1.95879		3.93509	3.82649	3.82637	2.23605	3.05824	1.95879
							3.477	3.97016	3.62133	3.59877	3.64579	3.98911		3.477	3.97016	3.62133	3.59877	3.64579	3.98911
							4.86426	3.77116	3.60748	4.5982	3.50012	4.1845		4.86426	3.77116	3.60748	4.5982	3.50012	4.1845
							4.58644	3.78619	4.18829	4.04371	4.22171	3.91933		4.58644	3.78619	4.18829	4.04371	4.22171	3.91933
							4.36396	3.98727	3.27074	3.38149	3.21143	3.05593		4.36396	3.98727	3.27074	3.38149	3.21143	3.05593
							3.10279	3.34464	2.93917	2.6477	2.26603	2.67021		3.10279	3.34464	2.93917	2.6477	2.26603	2.67021
							4.90121	4.749	5.08777	4.57943	4.19776	5.00416		4.90121	4.749	5.08777	4.57943	4.19776	5.00416
							3.46481	3.93874	3.72701	4.39743	5.29184	5.61287		3.46481	3.93874	3.72701	4.39743	5.29184	5.61287
							4.58658	4.15416	3.99048	4.54499	4.95752	4.5675		4.58658	4.15416	3.99048	4.54499	4.95752	4.5675
							3.58844	3.70514	3.583	4.12996	3.73845	2.62832		3.58844	3.70514	3.583	4.12996	3.73845	2.62832
							3.93025	3.13	3.41008	3.52082	3.25507	3.41003		3.93025	3.13	3.41008	3.52082	3.25507	3.41003
							3.11386	2.66478	2.48016	3.34119	3.73606	3.3637		3.11386	2.66478	2.48016	3.34119	3.73606	3.3637
							3.31831	2.89948	2.75247	3.48231	3.18812	2.72217		3.31831	2.89948	2.75247	3.48231	3.18812	2.72217
							-1.88301	3.54613	2.79958	2.76344	3.34367	3.40504		-1.88301	3.54613	2.79958	2.76344	3.34367	3.40504
							1.94836	1.26672	1.01854	2.21723	2.73412	2.93379		1.94836	1.26672	1.01854	2.21723	2.73412	2.93379
							3.82896	3.82363	3.19525	3.93427	3.97896	4.1913		3.82896	3.82363	3.19525	3.93427	3.97896	4.1913
							3.94634	3.03256	3.78273	4.11034	4.07148	2.70602		3.94634	3.03256	3.78273	4.11034	4.07148	2.70602
							3.92371	3.35799	3.63807	3.46862	3.92682	3.63802		3.92371	3.35799	3.63807	3.46862	3.92682	3.63802
							3.1818	3.20673	3.46194	3.57269	3.34847	3.33986		3.1818	3.20673	3.46194	3.57269	3.34847	3.33986
							2.86154	2.8902	2.01011	2.43131	2.11436	2.30693		2.86154	2.8902	2.01011	2.43131	2.11436	2.30693
							2.42807	3.62891	3.77568	4.01973	4.63395	4.16427		2.42807	3.62891	3.77568	4.01973	4.63395	4.16427
							3.75163	4.21254	3.72133	3.71005	2.80011	2.64462		3.75163	4.21254	3.72133	3.71005	2.80011	2.64462
							2.89964	3.32068	3.17367	3.68664	4.08151	3.30693		2.89964	3.32068	3.17367	3.68664	4.08151	3.30693
							4.15123	3.76839	3.86559	2.91186	2.87826	1.79608		4.15123	3.76839	3.86559	2.91186	2.87826	1.79608
							2.32232	2.0368	2.03668	2.28074	2.69327	1.46338		2.32232	2.0368	2.03668	2.28074	2.69327	1.46338
							2.64227	1.67845	1.49383	2.09954	2.41085	2.25535		2.64227	1.67845	1.49383	2.09954	2.41085	2.25535
							5.19255	4.90703	4.90691	5.98481	5.19566	6.28155		5.19255	4.90703	4.90691	5.98481	5.19566	6.28155
							3.70422	3.58226	3.86234	2.20653	4.38562	4.4318		3.70422	3.58226	3.86234	2.20653	4.38562	4.4318
							1.67983	0.750129	1.55775	2.07073	2.36123	2.09323		1.67983	0.750129	1.55775	2.07073	2.36123	2.09323
							3.65476	3.1139	2.15915	2.72958	3.40254	3.71924		3.65476	3.1139	2.15915	2.72958	3.40254	3.71924
							2.68859	2.61467	2.79906	3.47559	3.53157	3.71496		2.68859	2.61467	2.79906	3.47559	3.53157	3.71496
							3.74336	3.15807	3.9174	4.9953	5.22972	4.91345		3.74336	3.15807	3.9174	4.9953	5.22972	4.91345
							2.77723	4.14519	3.38562	4.04421	5.83278	5.67728		2.77723	4.14519	3.38562	4.04421	5.83278	5.67728
							3.80123	3.05603	4.37838	3.81084	4.4326	4.51164		3.80123	3.05603	4.37838	3.81084	4.4326	4.51164
							3.88759	4.00429	4.11667	3.54913	2.78319	4.0154		3.88759	4.00429	4.11667	3.54913	2.78319	4.0154
							3.66255	2.74876	1.9892	3.72219	3.78769	3.37686		3.66255	2.74876	1.9892	3.72219	3.78769	3.37686
							3.57969	2.89194	2.08408	3.40479	3.18057	3.17197		3.57969	2.89194	2.08408	3.40479	3.18057	3.17197
							2.36155	3.60995	2.07591	1.63882	3.07122	3.28356		2.36155	3.60995	2.07591	1.63882	3.07122	3.28356
							4.57178	3.658	4.72235	3.76863	3.48696	4.4194		4.57178	3.658	4.72235	3.76863	3.48696	4.4194
							1.96311	1.1624	3.88023	3.7893	3.8548	3.57728		1.96311	1.1624	3.88023	3.7893	3.8548	3.57728
							3.50141	3.21589	2.90532	2.61995	3.87236	3.20213		3.50141	3.21589	2.90532	2.61995	3.87236	3.20213
							3.50447	3.33145	2.65304	2.57929	2.94179	2.7863		3.50447	3.33145	2.65304	2.57929	2.94179	2.7863
							2.72071	3.573	2.03895	2.36131	3.03427	2.38382		2.72071	3.573	2.03895	2.36131	3.03427	2.38382
							2.47435	2.49928	1.7926	2.74322	2.92122	2.63242		2.47435	2.49928	1.7926	2.74322	2.92122	2.63242
							2.09111	1.80559	2.37126	2.35998	2.09423	2.10229		2.09111	1.80559	2.37126	2.35998	2.09423	2.10229
							4.6875	3.14758	4.40186	4.01766	4.82392	4.90296		4.6875	3.14758	4.40186	4.01766	4.82392	4.90296
							3.03404	3.2082	2.7484	3.81378	3.84489	4.74029		3.03404	3.2082	2.7484	3.81378	3.84489	4.74029
							3.69219	3.60835	2.54376	2.65451	3.01701	2.21734		3.69219	3.60835	2.54376	2.65451	3.01701	2.21734
							2.19034	2.15289	3.11467	2.97009	3.51593	2.8457		2.19034	2.15289	3.11467	2.97009	3.51593	2.8457
							2.9043	2.27072	2.2706	2.72941	2.90742	3.37101		2.9043	2.27072	2.2706	2.72941	2.90742	3.37101
							3.33098	2.36716	3.04534	2.08168	2.4713	2.5003		3.33098	2.36716	3.04534	2.08168	2.4713	2.5003
							2.89474	2.09449	2.09437	2.04156	2.03506	2.22763		2.89474	2.09449	2.09437	2.04156	2.03506	2.22763
							1.76529	1.23169	2.18621	2.55229	2.8428	2.17257		1.76529	1.23169	2.18621	2.55229	2.8428	2.17257
							1.76215	0.200681	-2.01243	4.31487	4.03593	2.7786		1.76215	0.200681	-2.01243	4.31487	4.03593	2.7786
							4.15466	4.3129	3.86902	4.29022	4.15777	4.16584		4.15466	4.3129	3.86902	4.29022	4.15777	4.16584
							4.10953	3.82401	3.51344	3.62418	4.24595	3.46219		4.10953	3.82401	3.51344	3.62418	4.24595	3.46219
							4.23758	4.44316	3.54972	3.3124	3.03073	2.57546		4.23758	4.44316	3.54972	3.3124	3.03073	2.57546
							3.55551	2.5197	2.70408	3.25859	3.30329	2.44123		3.55551	2.5197	2.70408	3.25859	3.30329	2.44123
							2.69441	3.46577	2.57233	2.82997	2.05335	1.89785		2.69441	3.46577	2.57233	2.82997	2.05335	1.89785
							2.39282	1.16335	2.55094	2.66169	2.70638	2.55089		2.39282	1.16335	2.55094	2.66169	2.70638	2.55089
							3.2859	3.00038	2.05632	3.99098	3.28902	3.44397		3.2859	3.00038	2.05632	3.99098	3.28902	3.44397
							2.24894	2.21149	2.21137	2.88179	3.7762	3.30652		2.24894	2.21149	2.21137	2.88179	3.7762	3.30652
							3.98269	2.37493	3.56775	-2.33578	-2.15777	-2.31327		3.98269	2.37493	3.56775	-2.33578	-2.15777	-2.31327
							2.91954	2.63402	3.34046	2.95626	3.62922	3.84156		2.91954	2.63402	3.34046	2.95626	3.62922	3.84156
							3.79754	2.99729	1.51082	2.54825	3.56613	3.27732		3.79754	2.99729	1.51082	2.54825	3.56613	3.27732
							2.04373	2.56595	2.40228	2.51302	3.00148	3.10132		2.04373	2.56595	2.40228	2.51302	3.00148	3.10132
							4.51979	4.91256	5.0168	3.94879	4.5229	2.52942		4.51979	4.91256	5.0168	3.94879	4.5229	2.52942
							4.31822	3.68463	4.4348	3.58366	3.76166	4.44604		4.31822	3.68463	4.4348	3.58366	3.76166	4.44604
							3.96314	2.04437	2.4231	4.15608	4.33409	3.5003		3.96314	2.04437	2.4231	4.15608	4.33409	3.5003
							2.32989	3.93295	3.81081	3.64136	3.6558	3.5003		2.32989	3.93295	3.81081	3.64136	3.6558	3.5003
							3.8047	3.30231	2.89997	2.20298	2.38098	2.47356		3.8047	3.30231	2.89997	2.20298	2.38098	2.47356
							2.22669	2.8958	2.58523	3.00643	3.03754	2.88204		2.22669	2.8958	2.58523	3.00643	3.03754	2.88204
							2.01797	2.0429	1.73233	0.520285	2.18464	2.54388		2.01797	2.0429	1.73233	0.520285	2.18464	2.54388
							1.78664	2.8171	1.21829	1.69417	2.34601	1.55122		1.78664	2.8171	1.21829	1.69417	2.34601	1.55122
							3.68152	4.92015	4.60585	2.82802	3.93271	4.33688		3.68152	4.92015	4.60585	2.82802	3.93271	4.33688
							3.67172	3.73426	2.24779	3.49683	4.53762	4.1476		3.67172	3.73426	2.24779	3.49683	4.53762	4.1476
							4.1325	2.88508	2.88496	3.20732	4.01359	3.41433		4.1325	2.88508	2.88496	3.20732	4.01359	3.41433
							2.65137	2.49916	1.4111	1.76992	2.34403	2.49899		2.65137	2.49916	1.4111	1.76992	2.34403	2.49899
							-2.31941	2.61863	2.21629	2.72926	2.65194	2.00149		-2.31941	2.61863	2.21629	2.72926	2.65194	2.00149
							3.37626	3.58569	3.09062	3.20137	4.00764	3.22388		3.37626	3.58569	3.09062	3.20137	4.00764	3.22388
							3.30418	2.06402	2.87164	3.49712	2.35266	2.65684		3.30418	2.06402	2.87164	3.49712	2.35266	2.65684
							3.15449	1.90181	2.65198	0.358956	2.19044	2.03495		3.15449	1.90181	2.65198	0.358956	2.19044	2.03495
							2.75393	3.27615	3.27603	3.38678	3.40123	3.24573		2.75393	3.27615	3.27603	3.38678	3.40123	3.24573
							2.9487	3.28226	1.85532	1.6663	2.39214	2.94321		2.9487	3.28226	1.85532	1.6663	2.39214	2.94321
							3.39899	2.59874	1.11227	1.90163	3.03427	2.56832		3.39899	2.59874	1.11227	1.90163	3.03427	2.56832
							1.79026	1.90085	0.0627426	2.01148	2.97213	2.34444		1.79026	1.90085	0.0627426	2.01148	2.97213	2.34444
							4.0335	4.42659	4.67454	5.1814	5.92519	5.8822		4.0335	4.42659	4.67454	5.1814	5.92519	5.8822
							3.38176	4.82283	4.35052	3.96631	4.14431	3.52914		3.38176	4.82283	4.35052	3.96631	4.14431	3.52914
							2.58471	2.46275	1.65489	2.01371	2.89827	2.59589		2.58471	2.46275	1.65489	2.01371	2.89827	2.59589
							4.45618	-0.797574	4.02365	4.28129	4.3124	3.99334		4.45618	-0.797574	4.02365	4.28129	4.3124	3.99334
							3.9838	2.59077	3.13849	3.24924	4.13381	4.11162		3.9838	2.59077	3.13849	3.24924	4.13381	4.11162
							3.47862	3.0462	3.04609	1.67048	2.98677	3.01578		3.47862	3.0462	3.04609	1.67048	2.98677	3.01578
							2.96594	3.12418	-1.97748	2.79105	3.41281	2.81356		2.96594	3.12418	-1.97748	2.79105	3.41281	2.81356
							2.52341	2.23789	2.23777	3.05508	3.0862	2.9307		2.52341	2.23789	2.23777	3.05508	3.0862	2.9307
							1.36188	1.75497	0.561051	3.18807	3.56776	2.53229		1.36188	1.75497	0.561051	3.18807	3.56776	2.53229
							1.06475	-2.55576	2.66769	2.02815	2.70111	3.01781		1.06475	-2.55576	2.66769	2.02815	2.70111	3.01781
							1.68636	1.40084	1.58523	1.69598	1.47787	2.02894		1.68636	1.40084	1.58523	1.69598	1.47787	2.02894
							-3.61099	-3.89652	3.2367	-3.78589	-3.60788	-3.76338		-3.61099	-3.89652	3.2367	-3.78589	-3.60788	-3.76338
							2.25602	3.31922	3.15554	2.62211	3.25979	3.96709		2.25602	3.31922	3.15554	2.62211	3.25979	3.96709
							2.89303	3.06718	3.69533	3.17781	3.54032	3.20032		2.89303	3.06718	3.69533	3.17781	3.54032	3.20032
							1.35221	1.06669	3.26933	2.50011	2.67812	2.52262		1.35221	1.06669	3.26933	2.50011	2.67812	2.52262
														2.2191	2.32969	1.68539	2.60388	2.43382	2.77328
														-0.0612187	0.579942	0.579825	1.53044	1.08018	1.67498
														4.698	4.26558	4.41236	3.56847	4.20615	2.91237
														2.82738	4.05159	4.05148	3.41194	2.83049	2.97477
														3.67759	3.7943	4.01104	2.39519	2.87296	-1.29613
														3.87949	2.20626	2.96559	2.86473	3.43884	3.28334
														2.62708	2.34155	2.80111	2.91186	3.27437	3.68466
														2.82737	2.54185	2.54173	2.10464	3.39015	3.74939
														2.82268	3.49905	1.9892	2.09995	3.78769	2.6703
														3.06745	2.57032	3.64461	3.24063	2.31112	2.45539
														3.02343	3.14013	2.57423	2.28887	2.46687	1.38469
														4.40876	4.2868	3.93862	3.58969	4.41187	3.86027
														3.84172	4.33885	3.55608	2.34403	3.20065	3.04516
														3.37184	2.90181	3.39665	3.01244	3.19044	2.2755
														2.53289	1.78769	2.59531	2.358	3.16426	1.62106
														1.69614	2.17006	2.16994	2.62876	2.80676	2.3032
														1.54727	2.88399	2.02108	1.37238	2.09822	2.5024
														3.6718	3.69672	3.69661	2.85272	2.73096	2.87523
														2.64681	3.749	2.90901	2.77169	3.75743	3.25387
														2.85271	3.52182	-1.44653	3.48556	3.94376	3.16001
														2.90956	-1.63763	3.80268	2.4866	3.47234	3.15328
														5.54061	5.53529	4.90691	4.55798	4.43622	4.58049
														3.24579	2.20082	2.50047	3.2554	3.43341	3.44147
														1.2866	0.622231	1.30073	1.87115	2.23366	2.86081
														4.13224	4.39455	5.46883	4.90129	4.43512	3.97985
														4.26765	2.84384	4.33007	-0.380516	5.02105	4.46333
														3.11839	2.83287	4.5993	4.26629	3.50035	4.73256
														4.82254	3.97124	3.78662	3.13792	4.07537	2.26639
														3.39811	3.27615	2.16852	3.03872	3.21672	2.60155
														2.81334	3.36769	2.5277	2.63845	2.56838	2.66096
														2.0863	-1.91305	1.80066	2.85536	3.47712	3.55615
														1.67435	2.77654	1.38871	2.44341	2.78497	1.52197
														1.87273	2.79717	1.28732	1.69784	2.68358	1.72035
														1.99729	1.71177	1.71165	2.17046	1.7888	1.08546
														3.65157	3.36605	3.82561	3.93636	4.11436	4.14337
														3.70116	3.60014	3.60002	2.76682	3.2446	3.54878
														3.38818	3.73092	2.89094	2.45385	3.17969	2.77612
														2.95504	2.42145	3.22907	3.33982	2.95815	2.25482
														1.93396	-1.68654	2.32694	3.64765	3.07537	3.67016
														1.80964	2.20273	3.29055	2.77303	1.81275	3.2905
														2.60969	1.39748	2.88372	2.18672	2.82441	3.01697
														2.94642	3.33918	-1.997	3.08198	2.94953	-1.86374
														1.84704	0.367714	0.882789	3.09898	2.6579	1.94273
														0.616924	2.61315	1.98477	1.33607	2.76847	1.65835
														2.87615	1.51623	2.07579	0.184986	1.25703	1.4013
														3.31468	3.02916	3.02904	3.5359	3.06972	3.3739
														1.84024	3.2082	2.99647	2.18054	4.46398	3.12973
														2.54285	1.49788	1.79753	2.55246	2.33435	2.57497
														2.07321	2.03576	1.78757	2.14639	2.7205	2.56501
														1.65898	1.37346	2.62775	2.42804	2.20994	2.05444
														2.18258	2.10866	2.29305	1.081	1.93762	2.58986
														3.38176	3.09623	4.20363	3.20686	4.49238	3.98882
														3.85472	3.40564	2.46157	2.57232	3.29816	3.14267
														2.96488	3.7673	2.92731	3.43417	2.66822	2.13388
														3.32571	2.07304	3.22856	-2.28961	-2.1116	-2.2671
														3.85513	4.11744	5.93603	2.7862	2.9642	-0.0110857
														3.73287	3.90703	4.09141	4.20216	3.43622	3.28072
														3.77658	3.49106	3.24287	3.35362	4.33937	3.37613
														3.36837	2.15616	3.6424	1.7516	3.76759	3.61209
														3.23498	3.44442	2.73774	3.2446	2.77842	-1.39067
														1.45283	2.36112	3.00518	2.71982	2.89782	3.302
														1.77014	2.87232	2.03234	1.89501	2.32109	1.61775
														1.59034	1.85266	1.60447	2.1749	1.21461	2.82567
														1.37672	2.03515	1.09108	1.20183	2.88957	1.22434
														2.79343	3.45186	3.6153	2.2397	2.79655	3.4005
														2.73287	2.69542	1.76862	2.55798	3.19566	3.38823
														2.05426	2.44735	2.44723	3.01766	2.73598	3.53512
														2.85585	2.02249	2.78181	3.24063	2.31112	2.45539
														2.58873	2.76289	2.94727	2.11407	2.83991	2.43635
														3.81072	3.15736	1.524	-1.70024	3.2991	-1.67773
														1.33471	2.49106	1.56426	3.44156	3.17581	2.37613
														2.27484	3.49905	2.28897	2.64779	-1.43588	3.06641
														-1.71523	3.22281	1.71296	1.44486	2.94566	2.79016
														2.21204	2.38619	1.24779	2.03715	3.02289	2.30773
														-0.538524	1.1775	0.0698735	0.940068	1.30257	0.502898
														3.3717	2.70734	4.5958	3.49658	3.37481	3.76716
														1.91961	2.95688	-1.70102	1.74472	3.06101	3.76831
														2.16659	2.82501	2.98846	1.9917	2.46947	2.0142
														-2.34962	1.83813	2.02252	1.48908	2.12677	1.97127
														0.873602	0.588079	5.06124	5.35649	5.34999	5.82276
														4.73951	3.61412	3.06616	3.17691	3.65468	2.82057
														-0.429589	4.10623	3.54644	3.86879	3.58712	3.67969
														2.52482	2.99874	-1.47465	1.97108	4.15017	2.92027
														1.61417	2.22268	2.22256	3.44082	2.13247	3.74353
														2.47945	1.89416	2.83799	1.62595	2.73063	2.78675
														-1.76466	-2.05018	-2.0503	2.88179	3.46202	3.30652
														1.47289	0.508754	1.43532	1.54607	2.12018	1.32051
														3.15711	1.80044	2.72701	2.28992	3.41187	2.6122
														2.95037	1.56827	2.39444	2.50518	2.19216	2.41548
														3.16659	4.13547	3.98846	2.9917	2.79086	2.12017
														2.61682	3.09074	1.95233	2.74169	3.16777	3.22388
														2.58743	2.60168	2.84963	2.71231	3.53449	2.43505
														2.10209	3.30292	2.49506	1.92719	3.03188	2.87639
														3.91181	2.876	3.06039	2.52695	-1.30864	-1.46414
														2.56993	3.23904	2.28429	2.09527	2.57305	1.73894
														2.48214	1.64877	1.94843	2.51885	2.69686	1.40307
														2.6393	2.35377	1.89398	1.70496	2.4308	1.34862
														3.04507	2.51148	-1.50224	3.08179	2.80011	3.2888
														3.16816	1.93869	1.55973	1.67048	3.17128	2.3716
														2.47507	3.14418	1.51082	2.00041	2.47819	2.02292
														-2.14662	1.82953	-2.43226	1.69209	2.51427	2.92456
														0.368367	4.09644	4.74051	4.20707	4.63315	4.47765
														3.67093	4.5237	4.70808	4.63433	3.67404	3.00335
														5.43665	4.74891	4.74879	0.0381967	0.216201	0.0607049
														2.85513	2.86937	2.86926	2.98	3.15801	3.25058
														-1.50312	3.43492	1.03103	1.65697	3.15777	2.3581
														1.17592	2.0842	2.33215	2.65451	2.6209	1.91757
														1.73412	0.00671669	0.900637	1.77083	1.18939	1.79334
														1.33558	1.29813	-2.96365	1.96843	1.3387	1.1832
														1.47381	-0.238543	-1.43247	-4.14151	-0.249676	-0.105403
														4.6654	4.37988	3.73558	3.16771	3.34572	2.67503
														3.44932	2.95219	-1.30959	3.06283	3.45244	2.15865
														2.71508	2.42956	3.18889	2.16134	3.26603	2.86246
														3.11792	2.28456	2.28444	2.01635	3.12103	2.96554
														2.57008	3.22851	2.58421	2.39519	2.19435	2.71747
														2.88001	3.30105	1.1525	1.26325	2.63505	2.17979
														2.16659	2.18083	2.18072	2.29146	2.46947	2.31397
														2.26775	2.93686	1.98211	-1.92074	1.97109	2.11537
														3.1706	2.63701	2.63689	1.55384	2.62588	3.01822
														2.69715	2.41163	2.41151	1.08038	2.15242	1.99693
														2.12372	2.08627	1.15947	0.755022	2.3749	2.21941
														0.63106	0.557144	-0.581264	0.852278	-0.807704	-0.9632
														4.84154	5.11569	0.294231	4.11881	4.59658	3.76247
														3.73883	-1.01997	3.80126	4.1922	-0.731332	-0.886828
														3.11219	2.57859	1.38467	2.68922	3.1153	2.03312
														3.15642	-1.60238	2.65917	2.22208	2.40008	2.79242
														1.45542	2.4927	1.16978	2.41882	1.45854	1.30304
														3.97296	0.352451	3.68732	4.72475	4.35492	5.45382
														4.97778	3.74831	4.50764	3.4801	3.14291	2.98741
														2.85317	3.08284	4.00941	3.87209	4.05009	3.8946
														3.52851	2.56438	2.9431	3.35362	3.23186	3.37613
														-0.438988	2.09528	4.2436	2.20591	3.27795	4.06641
														-0.485084	3.70267	3.70255	3.9978	-0.481972	3.07636
														1.98225	-1.12306	3.3501	3.24924	2.8794	3.48335
														2.80016	2.13579	2.81429	2.62527	3.35111	2.64778
														2.28424	1.10468	1.9986	2.10935	2.83519	2.67969
														2.55599	-1.74313	2.51842	2.08133	2.55911	2.65168
														1.16377	1.77229	1.77217	1.50408	3.00487	2.2052
														5.47476	4.6414	0.927449	4.75203	5.2298	5.32237
														3.30322	3.31747	3.31735	2.74949	3.6061	2.77199
														2.68152	3.04018	2.39588	-1.50696	2.00602	2.22937
														2.96122	1.53741	-1.79769	1.64804	3.14884	2.04939
														1.17186	-1.93346	-1.93357	3.27871	2.61684	2.46135
														2.57315	1.82795	1.14922	1.25997	1.43797	1.66132
														1.92253	2.28119	0.443087	-2.26596	1.92565	1.77015
														2.36444	2.42698	0.425313	1.72987	-2.10573	0.558569
														1.82181	0.342477	0.34236	-2.36668	2.07299	2.62405
														2.49689	1.26742	2.02675	-2.33578	1.17721	1.02171
														-2.43664	0.991662	0.0975081	1.40206	2.22425	1.67264
														0.380496	-0.283872	1.34926	0.205604	0.383608	-3.48572
														4.4331	0.433751	5.09141	3.87937	4.98405	3.90187
														4.31281	4.02729	4.57501	4.13792	3.42188	4.16043
														4.38196	0.0828441	0.082727	4.20707	5.33971	3.92981
														4.42949	3.51571	3.30398	-0.846939	-0.668935	-0.824431
														2.04904	2.14236	1.7634	2.55276	2.431	2.57527
														0.774147	1.00382	1.38254	2.25274	1.6713	1.5158
														1.79974	-2.49938	0.835484	2.26903	-2.21075	2.29153
														1.8021	-1.30321	2.03165	2.82101	3.24709	3.3032
														2.91066	1.43133	1.94641	2.73577	2.614	2.45851
														3.10632	3.0053	-1.6526	-1.54185	1.45595	2.74233
														2.39019	2.35273	-1.90905	2.21529	1.71468	1.93803
														1.71984	2.361	2.36088	1.02976	2.1018	1.05226
														1.89777	1.2334	-2.1017	-1.99095	3.28859	2.04516
														0.859688	1.08936	1.76785	1.19999	1.75684	2.14918
														1.39697	1.87089	1.11133	1.22208	1.40008	-2.46924
														3.859	4.25209	4.89616	0.349126	4.7888	0.371634
														-0.042566	-0.328089	5.00786	-0.217458	4.22221	3.14003
														3.93972	3.40613	3.40601	3.21699	2.50096	-0.474332
														2.95333	2.15261	2.1525	2.26325	3.63505	4.12374
														-0.39137	3.79638	-0.67701	4.09152	4.08502	-0.543754
														2.71508	1.53552	2.42944	2.16134	2.33935	3.11053
														3.11792	1.90572	1.39041	2.01635	2.5732	2.4177
														2.27016	1.6058	-1.7293	2.39504	2.57305	2.41755
														2.27484	-1.72451	2.28897	2.64779	1.38392	2.42223
														2.17094	1.88542	-1.82853	2.54389	2.47382	1.63971
														1.25957	-1.84574	-1.84586	3.36643	2.70456	1.62238
														-1.81966	1.60865	1.22968	2.26712	1.89728	2.04155
														-2.77953	0.26993	-0.24538	1.26875	1.48525	1.08168
														0.344293	-2.59728	2.06039	1.4144	-2.30864	2.04798
														3.40208	3.66439	3.11644	2.33315	3.02634	2.35566
														3.04977	2.38541	3.70808	2.49604	-0.660942	2.51855
														2.905	2.91925	2.24052	2.35127	2.52927	2.37377
														3.13404	3.09658	2.54863	2.28053	-0.876448	2.30304
														2.28627	2.37959	2.00063	2.11137	2.96799	2.13388
														2.93451	2.34921	-1.36473	1.56581	2.63785	3.03019
														2.24989	-1.37061	1.96425	2.75361	2.93162	2.77612
														2.04904	2.14236	1.7634	2.80083	2.05215	1.38146

## Sheet: RAW
			adjusted SpC											length normalization							Normalized SpC (NSAF * 50000)							Log2 Transformation							statistics
Locus	Desc	AA	TPS_Ctrl_1	TPS_Ctrl_2	TPS_Ctrl_3	TPS_Furf_1	TPS_Furf_2	TPS_Furf_3		sum	cume	cume%		TPS_Ctrl_1	TPS_Ctrl_2	TPS_Ctrl_3	TPS_Furf_1	TPS_Furf_2	TPS_Furf_3		TPS_Ctrl_1	TPS_Ctrl_2	TPS_Ctrl_3	TPS_Furf_1	TPS_Furf_2	TPS_Furf_3		TPS_Ctrl_1	TPS_Ctrl_2	TPS_Ctrl_3	TPS_Furf_1	TPS_Furf_2	TPS_Furf_3		avg_ctrl	avg_furf	F/C	ANOVA
Teth39_0731	glyceraldehyde-3-phosphate dehydrogenase, type I	335	2154	2750	3121	2978	1669	2056		14728	14728	0.0492668		6.43084	8.20994	9.3174	8.89054	4.98307	6.1383		2213.74	2318.71	2631.28	2711.06	1719.07	1901.23		11.1123	11.1791	11.3615	11.4046	10.7474	10.8927		2387.91	2110.45	0.883806
Teth39_1721	chaperonin GroEL	541	997	1705	1741	2526	2070	2337		11376	26104	0.0873208		1.84349	3.15218	3.21872	4.66974	3.82686	4.32039		634.6	890.263	908.983	1423.98	1320.19	1338.16		9.3097	9.79809	9.82811	10.4757	10.3665	10.386		811.282	1360.78	1.67732	0.00622103
Teth39_1842	pyruvate flavodoxin/ferredoxin oxidoreductase domain protein	1175	1238	1263	1325	1368	848.932	970.979		7013.91	33117.9	0.110783		1.0539	1.07517	1.12794	1.16454	0.722776	0.826646		362.791	303.659	318.536	355.11	249.344	256.039		8.503	8.24631	8.31531	8.47212	7.96199	8.00022		328.329	286.831	0.873609
Teth39_0735	Phosphopyruvate hydratase	429	919	1420	1268	1192	796	1110		6705	39822.9	0.133212		2.14296	3.31079	2.95648	2.77932	1.85625	2.58818		737.687	935.06	834.924	847.519	640.37	801.643		9.52687	9.86891	9.7055	9.7271	9.32276	9.64682		835.89	763.177	0.913011
Teth39_0218	Alcohol dehydrogenase, zinc-binding domain protein	353	1204	1326	1613	846	571	748		6308	46130.9	0.154313		3.4117	3.75731	4.57034	2.39754	1.6185	2.11992		1174.44	1061.17	1290.69	731.098	558.351	656.606		10.1978	10.0514	10.3339	9.51392	9.12503	9.35888		1175.43	648.685	0.55187	0.00191632
Teth39_1689	extracellular solute-binding protein, family 5	552	937	1068	1591	1096	789	792		6273	52403.9	0.175297		1.69806	1.93538	2.88284	1.98611	1.42995	1.43538		584.537	546.605	814.129	605.637	493.304	444.583		9.19115	9.09436	9.66911	9.24231	8.94633	8.79631		648.424	514.508	0.793476
Teth39_0358	translation elongation factor Tu	400	909.07	1047.07	1047.08	1143.11	646.211	862.543		5655.09	58059	0.194214		2.2735	2.6185	2.61853	2.8586	1.61635	2.15718		782.624	739.537	739.486	871.694	557.61	668.148		9.61218	9.53048	9.53038	9.76768	9.12311	9.38402		753.882	699.151	0.927401
Teth39_0220	iron-containing alcohol dehydrogenase	403	665	894	935	637	518	698		4347	62406	0.208755		1.65094	2.21918	2.32092	1.58146	1.28618	1.73283		568.317	626.758	655.438	482.247	443.707	536.713		9.15055	9.29177	9.35632	8.91363	8.79346	9.06801		616.838	487.556	0.790412	0.0391829
Teth39_0206	iron-containing alcohol dehydrogenase	872	820	933	946	559	493	556		4307	66713	0.223162		0.940745	1.07033	1.08524	0.641433	0.565745	0.637993		323.84	302.292	306.477	195.597	195.171	197.607		8.33914	8.2398	8.25964	7.61174	7.6086	7.62649		310.87	196.125	0.630892	0.000695625
Teth39_2259	ATP synthase, A subunit	590	494	747	842	728	610	633		4054	70767	0.236723		0.837847	1.26666	1.42768	1.23446	1.03446	1.07344		288.419	357.74	403.183	376.432	356.868	332.479		8.17202	8.48277	8.65529	8.55625	8.47925	8.37712		349.781	355.26	1.01566
Teth39_1779	flagellin domain protein	404	666	727	763	760	435	523		3874	74641	0.249682		1.64933	1.80032	1.88943	1.882	1.07755	1.29537		567.762	508.461	533.584	573.893	371.734	401.218		9.14914	8.98999	9.05957	9.16464	8.53813	8.64824		536.602	448.948	0.83665
Teth39_0732	Phosphoglycerate kinase	393	397	451	440	505	424	441		2658	77299	0.258574		1.01102	1.14842	1.12043	1.28583	1.07972	1.12298		348.03	324.346	316.416	392.097	372.483	347.822		8.44307	8.34139	8.30568	8.61507	8.54103	8.44221		329.597	370.8	1.12501
Teth39_1457	NADH dehydrogenase (quinone)	596	453	556	632	305	193	289		2428	79727	0.266696		0.760621	0.93344	1.06096	0.512299	0.324379	0.485453		261.834	263.629	299.619	156.219	111.905	150.36		8.03251	8.04237	8.22699	7.28743	6.80613	7.23228		275.028	139.495	0.507202	0.00168865
Teth39_2115	fructose-1,6-bisphosphate aldolase, class II	283	408	480	454	449	326	301		2418	82145	0.274784		1.44286	1.69728	1.60541	1.58774	1.15311	1.06477		496.687	479.359	453.374	484.161	397.801	329.793		8.95619	8.90496	8.82456	8.91934	8.6359	8.36542		476.473	403.918	0.847725
Teth39_0781	peptidase M18, aminopeptidase I	467	377	473	508	399	327	321		2405	84550	0.282829		0.807987	1.01355	1.0885	0.855096	0.700921	0.688073		278.14	286.256	307.398	260.751	241.804	213.118		8.11967	8.16116	8.26396	8.02653	7.9177	7.73551		290.598	238.558	0.820921
Teth39_1790	Methionine adenosyltransferase	395	383	438	462	358	267	318		2226	86776	0.290275		0.970456	1.1097	1.17046	0.907165	0.676785	0.805899		334.067	313.409	330.542	276.628	233.478	249.613		8.384	8.2919	8.36869	8.1118	7.86714	7.96355		326.006	253.24	0.776794	0.020261
Teth39_1393	chaperone protein DnaK	612	246	278	277	497	353	411		2062	88838	0.297173		0.4025	0.454788	0.453154	0.812631	0.577337	0.672108		138.556	128.445	127.973	247.801	199.17	208.173		7.11432	7.005	6.99969	7.95304	7.63786	7.70164		131.658	218.382	1.65871	0.00193072
Teth39_2155	FAD-dependent pyridine nucleotide-disulphide oxidoreductase	407	482	573	549	155	107	90		1956	90794	0.303716		1.18509	1.40867	1.34971	0.381646	0.26371	0.221941		407.951	397.848	381.163	116.378	90.9749	68.7423		8.67225	8.63607	8.57426	6.86268	6.5074	6.10313		395.654	92.0318	0.232607	0.000120036
Teth39_1296	phosphate acetyltransferase	332	254	348	342	350	278	357		1929	92723	0.310169		0.766054	1.04919	1.03111	1.05521	0.838343	1.0763		263.705	296.319	291.192	321.773	289.212	333.363		8.04278	8.21101	8.18583	8.3299	8.17599	8.38095		283.739	314.783	1.10941
Teth39_0145	D-3-phosphoglycerate dehydrogenase	531	289	304	301	415	284	316		1909	94632	0.316555		0.544878	0.573126	0.567476	0.782166	0.535461	0.595725		187.567	161.867	160.258	238.511	184.724	184.515		7.55126	7.33866	7.32425	7.89791	7.52923	7.5276		169.897	202.584	1.19239
Teth39_2258	H+-transporting two-sector ATPase, alpha/beta subunit, central region	459	284	378	337	293	256	285		1833	96465	0.322686		0.619455	0.824248	0.734924	0.639063	0.558453	0.621634		213.24	232.791	207.546	194.874	192.656	192.54		7.73633	7.86289	7.69729	7.6064	7.58988	7.58901		217.859	193.357	0.887532
Teth39_0160	SpoVG family protein	92	348	356	421	299	207	173		1804	98269	0.328721		3.7862	3.87315	4.57967	3.25359	2.25359	1.88402		1303.35	1093.89	1293.32	992.14	777.444	583.542		10.348	10.0952	10.3369	9.9544	9.6026	9.18869		1230.19	784.375	0.637607	0.0272409
Teth39_0371	translation elongation factor G	689	251	295	261	332	313	316		1768	100037	0.334635		0.364775	0.428636	0.379289	0.482337	0.454761	0.459115		125.569	121.059	107.113	147.082	156.884	142.203		6.97234	6.91956	6.74299	7.20048	7.29355	7.1518		117.914	148.723	1.26129	0.0298327
Teth39_0684	Pyruvate kinase., Pyruvate, water dikinase	583	283	274	262	256	283	368		1726	101763	0.340409		0.485986	0.470549	0.449966	0.439674	0.485986	0.631784		167.295	132.896	127.072	134.073	167.656	195.684		7.38625	7.05415	6.98951	7.06688	7.38936	7.61238		142.421	165.804	1.16418
Teth39_0372	translation elongation factor Tu	400	393.93	359.93	388.917	142.889	230.789	178.457		1694.91	103458	0.346078		0.985651	0.900651	0.973117	0.358047	0.577799	0.446968		339.298	254.369	274.813	109.182	199.33	138.44		8.40641	7.99078	8.10231	6.77059	7.63901	7.11312		289.493	148.984	0.514637	0.0112953
Teth39_0217	oxidoreductase FAD/NAD(P)-binding domain protein	292	369	352	488	222	117	127		1675	105133	0.351681		1.26483	1.20661	1.67236	0.761404	0.401815	0.436062		435.402	340.78	472.283	232.18	138.619	135.062		8.7662	8.4127	8.88351	7.8591	7.11498	7.07748		416.155	168.62	0.405187	0.00358653
Teth39_1904	periplasmic binding protein	315	278	254	270	299	226	308		1635	106768	0.357151		0.883587	0.807397	0.85819	0.950254	0.718508	0.978825		304.164	228.031	242.357	289.768	247.872	303.174		8.24871	7.83309	7.92099	8.17875	7.95345	8.244		258.184	280.271	1.08555
Teth39_0216	glutamate synthase (NADPH), homotetrameric	466	401.74	416.495	433.236	135.258	115.894	131.41		1634.03	108402	0.362617		0.862812	0.894474	0.9304	0.290961	0.249408	0.282704		297.012	252.624	262.749	88.7248	86.0409	87.5625		8.21438	7.98085	8.03754	6.47127	6.42695	6.45224		270.795	87.4427	0.322911	1.61536e-05
Teth39_0286	hypothetical protein	633	248	298	282	217	219	265		1529	109931	0.367731		0.392306	0.471295	0.446019	0.343333	0.346493	0.419163		135.047	133.107	125.958	104.695	119.533	129.828		7.07731	7.05644	6.9768	6.71005	6.90127	7.02046		131.37	118.019	0.898367
Teth39_1358	pyruvate, phosphate dikinase	877	237	328	268	223	224	229		1509	111440	0.372779		0.270616	0.374379	0.305964	0.254652	0.255792	0.261494		93.1561	105.735	86.4056	77.6529	88.2435	80.993		6.54158	6.72431	6.43305	6.27897	6.46342	6.33973		95.0988	82.2965	0.865378
Teth39_0718	Radical SAM domain protein	447	208	177	228	415	239	224		1491	112931	0.377767		0.466063	0.396711	0.510805	0.92915	0.535414	0.501857		160.436	112.042	144.254	283.332	184.708	155.441		7.32586	6.8079	7.17247	8.14635	7.5291	7.28022		138.911	207.827	1.49612
Teth39_1833	basic membrane lipoprotein	351	176	246	167	296	293	284		1462	114393	0.382657		0.502365	0.701795	0.476724	0.844245	0.835698	0.810057		172.933	198.206	134.629	257.442	288.3	250.901		7.43407	7.63086	7.07285	8.0081	8.17143	7.97097		168.589	265.547	1.57511	0.0113573
Teth39_1456	hydrogenase, Fe-only	581	381	312	273	160	123	200		1449	115842	0.387504		0.656334	0.537573	0.470448	0.275955	0.212272	0.344802		225.935	151.826	132.857	84.149	73.2298	106.796		7.81976	7.24627	7.05373	6.39487	6.19436	6.73872		170.206	88.0584	0.517364	0.0142763
Teth39_0850	Aldehyde ferredoxin oxidoreductase	599	233	284	266	185	208	256		1432	117274	0.392294		0.389533	0.474674	0.444624	0.309399	0.347796	0.42793		134.092	134.061	125.564	94.3473	119.983	132.544		7.06708	7.06675	6.97228	6.55991	6.90669	7.05032		131.239	115.625	0.881024
Teth39_0366	DNA-directed RNA polymerase, beta subunit	1238	232	231	229	229	217	232		1370	118644	0.396877		0.187666	0.186858	0.185242	0.185242	0.175549	0.187666		64.6015	52.7738	52.3133	56.4873	60.5611	58.126		6.0135	5.72175	5.70911	5.81985	5.92032	5.86111		56.5629	58.3915	1.03233
Teth39_0014	ketol-acid reductoisomerase	331	103	236	270	309	155	274		1347	119991	0.401383		0.312175	0.713988	0.816707	0.934532	0.469275	0.828792		107.462	201.65	230.642	284.974	161.891	256.703		6.74769	7.65571	7.84951	8.15468	7.33888	8.00396		179.918	234.523	1.3035
Teth39_0144	Alanine--glyoxylate transaminase	360	149	156	176	296	241	267		1285	121276	0.405681		0.414806	0.43425	0.489806	0.823139	0.670361	0.742583		142.792	122.644	138.323	251.006	231.262	230.002		7.15777	6.93834	7.1119	7.97158	7.85338	7.8455		134.586	237.423	1.76409	0.000604363
Teth39_2252	FAD-dependent pyridine nucleotide-disulphide oxidoreductase	452	162	229	217	241	208	228		1285	122561	0.40998		0.359137	0.507367	0.480819	0.533916	0.460907	0.505155		123.629	143.295	135.785	162.811	159.004	156.463		6.94987	7.16284	7.08519	7.34705	7.31292	7.28967		134.236	159.426	1.18765
Teth39_0958	intracellular protease, PfpI family	168	214	263	271	203	151	170		1272	123833	0.414235		1.27577	1.56744	1.61506	1.2103	0.900774	1.01387		439.169	442.689	456.101	369.065	310.75	314.028		8.77863	8.79015	8.83321	8.52773	8.27961	8.29475		445.986	331.281	0.742805	0.0117195
Teth39_0445	thioredoxin reductase	304	230	346	289	161	106	104		1236	125069	0.41837		0.757664	1.13924	0.951743	0.530691	0.34977	0.343191		260.817	321.754	268.777	161.827	120.664	106.297		8.02689	8.32981	8.07027	7.33831	6.91485	6.73196		283.782	129.596	0.456674	0.00179004
Teth39_0472	glucosamine--fructose-6-phosphate aminotransferase, isomerizing	608	178	187	176	262	178	227		1208	126277	0.42241		0.293306	0.308109	0.290016	0.431464	0.293306	0.373898		100.967	87.0184	81.902	131.569	101.185	115.808		6.65774	6.44325	6.35583	7.03968	6.66085	6.85559		89.9624	116.188	1.29151
Teth39_1224	translation elongation factor Ts	204	93	255	304	228	137	180		1197	127474	0.426414		0.4575	1.25162	1.49181	1.11926	0.673186	0.883971		157.489	353.492	421.295	341.306	232.236	273.794		7.2991	8.46553	8.71869	8.41492	7.85945	8.09695		310.759	282.445	0.90889
Teth39_0733	Triose-phosphate isomerase	248	197	200	246	180	153	172		1148	128622	0.430255		0.795685	0.807782	0.993266	0.727137	0.618266	0.694879		273.905	228.14	280.503	221.731	213.29	215.226		8.09753	7.83378	8.13187	7.79267	7.73667	7.74971		260.849	216.749	0.830936
Teth39_1458	hypothetical protein	121	170	259	356	123	111	121		1140	129762	0.434068		1.40769	2.14322	2.94488	1.01926	0.920083	1.00273		484.578	605.306	831.647	310.809	317.411	310.577		8.92059	9.24152	9.69983	8.27989	8.31021	8.27881		640.51	312.932	0.488567	0.00502804
Teth39_0305	carboxyl transferase	516	166	203	191	168	184	189		1101	130863	0.437751		0.322345	0.39405	0.370795	0.326221	0.357229	0.366919		110.963	111.291	104.714	99.4769	123.237	113.646		6.79394	6.79819	6.71031	6.63629	6.94529	6.82841		108.989	112.12	1.02873
Teth39_0155	heat shock protein Hsp20	145	127	277	267	187	96	142		1096	131959	0.441417		0.878138	1.91262	1.84366	1.29193	0.664345	0.981586		302.288	540.177	520.657	393.958	229.186	304.029		8.23978	9.07729	9.02419	8.6219	7.84038	8.24806		454.374	309.058	0.680183
Teth39_2263	H+-transporting two-sector ATPase, C subunit	160	47	224	92	168	228	333		1092	133051	0.44507		0.295812	1.40206	0.577063	1.05206	1.42706	2.08331		101.83	395.981	162.965	320.813	492.309	645.269		6.67002	8.62929	7.34842	8.32559	8.94342	9.33376		220.259	486.13	2.20709
Teth39_1652	trigger factor	432	146	185	155	177	189	217		1069	134120	0.448646		0.338727	0.429005	0.35956	0.410486	0.438264	0.503079		116.603	121.163	101.542	125.173	151.193	155.82		6.86546	6.9208	6.66593	6.96777	7.24024	7.28373		113.102	144.062	1.27373
Teth39_0374	ribosomal protein L3	210	111	146	146	219	159	244		1025	135145	0.452075		0.530143	0.69681	0.69681	1.04443	0.758714	1.16348		182.495	196.798	196.782	318.485	261.742	360.366		7.51171	7.62057	7.62046	8.31508	8.032	8.49332		192.025	313.531	1.63276	0.00500867
Teth39_1191	recA protein	341	150	257	194	140	123	122		986	136131	0.455373		0.44085	0.754633	0.569883	0.411525	0.361672	0.358739		151.757	213.129	160.938	125.489	124.77	111.113		7.24562	7.73559	7.33036	6.97142	6.96312	6.79588		175.275	120.457	0.687249	0.0233034
Teth39_1036	aspartyl-tRNA synthetase	592	116	142	117	240	201	170		986	137117	0.458671		0.196503	0.240422	0.198193	0.405963	0.340084	0.28772		67.6438	67.9019	55.9705	123.793	117.323	89.116		6.07989	6.08538	5.8066	6.95179	6.87434	6.47761		63.8388	110.077	1.7243	0.00599153
Teth39_0874	isoleucyl-tRNA synthetase	932	180	177	165	166	136	161		985	138102	0.461966		0.193487	0.190268	0.177393	0.178466	0.146277	0.173101		66.6055	53.737	50.0965	54.4208	50.4627	53.6149		6.05757	5.74784	5.64664	5.76609	5.65715	5.74456		56.813	52.8328	0.929942
Teth39_1285	beta-ketoacyl synthase	409	135	222	172	165	143.993	137.993		975.986	139078	0.465231		0.33088	0.543594	0.421345	0.40423	0.352868	0.338197		113.901	153.526	118.99	123.265	121.733	104.751		6.83164	7.26234	6.89469	6.94562	6.92757	6.71081		128.806	116.583	0.905105
Teth39_1501	aspartate-semialdehyde dehydrogenase	329	135	153	174	207	155	145		969	140047	0.468473		0.411337	0.466049	0.529878	0.630182	0.472128	0.441733		141.598	131.625	149.64	192.166	162.875	136.819		7.14565	7.04029	7.22535	7.58621	7.34762	7.09612		140.954	163.953	1.16317
Teth39_0683	6-phosphofructokinase	321	103	168	203	195	137	157		963	141010	0.471694		0.3219	0.524393	0.633427	0.608505	0.427819	0.490125		110.81	148.103	178.883	185.556	147.589	151.807		6.79195	7.21046	7.48287	7.53571	7.20545	7.2461		145.932	161.651	1.10771
Teth39_1052	alanyl-tRNA synthetase	877	141	150	164	154	171	173		953	141963	0.474882		0.161152	0.171414	0.187377	0.175975	0.195359	0.19764		55.4745	48.412	52.9163	53.6613	67.3952	61.2153		5.79375	5.59729	5.72564	5.74581	6.07457	5.93582		52.2676	60.7573	1.16243
Teth39_0335	phosphoenolpyruvate-protein phosphotransferase	573	146	205	185	147	107	152		942	142905	0.478033		0.255375	0.358342	0.323438	0.25712	0.187312	0.265846		87.9097	101.206	91.3405	78.4056	64.6192	82.3412		6.45795	6.66115	6.51318	6.29288	6.01389	6.36354		93.4853	75.122	0.80357
Teth39_1452	cell shape determining protein, MreB/Mrl family	339	128	191	170	150	128	163		930	143835	0.481144		0.378555	0.564395	0.502448	0.443451	0.378555	0.481799		130.313	159.401	141.894	135.225	130.594	149.229		7.02583	7.31652	7.14867	7.07922	7.02895	7.22138		143.869	138.349	0.961632
Teth39_1198	aspartate kinase	398	115	146	150	170	152	194		927	144762	0.484245		0.289774	0.367663	0.377714	0.427965	0.382739	0.488266		99.7511	103.838	106.668	130.502	132.038	151.232		6.64026	6.69819	6.73699	7.02793	7.0448	7.24062		103.419	137.924	1.33364	0.0122482
Teth39_0367	DNA-directed RNA polymerase, beta' subunit	1184	160	164	162	147	128	165		926	145688	0.487342		0.135414	0.138792	0.137103	0.124434	0.108387	0.139637		46.6145	39.1988	38.7186	37.9446	37.3914	43.25		5.54271	5.29274	5.27495	5.24582	5.22463	5.43463		41.5106	39.5287	0.952254
Teth39_1985	OsmC family protein	147	131	166	182	197	120	126		922	146610	0.490426		0.893401	1.1315	1.24034	1.34238	0.818571	0.859388		307.542	319.566	350.278	409.342	282.392	266.18		8.26464	8.31997	8.45236	8.67716	8.14155	8.05626		325.795	319.304	0.980077
Teth39_1295	acetate kinase	401	140	132	173	169	132	176		922	147532	0.493511		0.34995	0.33	0.432244	0.422269	0.33	0.439726		120.466	93.2011	122.068	128.766	113.844	136.197		6.91248	6.54228	6.93154	7.0086	6.83091	7.08955		111.912	126.269	1.12829
Teth39_0016	3-isopropylmalate dehydratase, large subunit	417	132	119	149	227	128	149		904	148436	0.496535		0.317338	0.286163	0.358106	0.545156	0.307746	0.358106		109.24	80.8204	101.131	166.238	106.166	110.917		6.77135	6.33665	6.66008	7.37711	6.73018	6.79333		97.0636	127.774	1.31639
Teth39_0558	ribosomal 5S rRNA E-loop binding protein Ctc/L25/TL5	201	100	150	192	159	127	162		890	149326	0.499512		0.499154	0.74791	0.956866	0.792687	0.633483	0.807612		171.828	211.231	270.223	241.72	218.539	250.143		7.42482	7.72268	8.07801	7.91719	7.77175	7.96661		217.761	236.801	1.08744
Teth39_0694	Glucose-6-phosphate isomerase	451	100	179	179	162	132	124		876	150202	0.502442		0.222461	0.397627	0.397627	0.359933	0.293415	0.275676		76.5795	112.301	112.292	109.757	101.222	85.3858		6.25889	6.81123	6.81111	6.77817	6.66139	6.41592		100.391	98.7885	0.984039
Teth39_2141	transcriptional regulator, AbrB family	83	97	185	193	131	116	147		869	151071	0.505349		1.17265	2.23289	2.32928	1.58229	1.40157	1.77506		403.67	630.63	657.799	482.499	483.514	549.793		8.65703	9.30065	9.3615	8.91438	8.91741	9.10274		564.033	505.269	0.895813
Teth39_1719	GMP synthase, large subunit	512	123	181	178	125	108	118		833	151904	0.508136		0.240879	0.35416	0.348301	0.244785	0.211582	0.231113		82.9196	100.025	98.3618	74.6441	72.9918	71.5832		6.37364	6.64421	6.62003	6.22196	6.18966	6.16155		93.7687	73.073	0.77929	0.0280609
Teth39_0342	ATPase AAA-2 domain protein	816	131	130	139	145	140	143		828	152732	0.510905		0.160944	0.159718	0.170748	0.1781	0.171973	0.17565		55.4028	45.1088	48.2199	54.3095	59.3274	54.4043		5.79189	5.49534	5.59156	5.76313	5.89063	5.76565		49.5772	56.0137	1.12983
Teth39_1282	Stage V sporulation protein S	86	82	151	104	105	145	219		806	153538	0.513601		0.957326	1.75965	1.21314	1.22477	1.68988	2.55035		329.547	496.974	342.596	373.477	582.978	789.925		8.36434	8.95703	8.42037	8.54488	9.1873	9.62557		389.706	582.127	1.49376
Teth39_0524	Glycine hydroxymethyltransferase	413	126	152	138	140	115	111.534		782.534	154320	0.516219		0.305884	0.368838	0.334939	0.339782	0.279249	0.270856		105.297	104.17	94.5885	103.612	96.3357	83.8929		6.71832	6.7028	6.56359	6.69505	6.59	6.39048		101.352	94.6136	0.933517
Teth39_0819	cell division protein FtsZ	357	109	164	131	119	108	139		770	155090	0.518795		0.306246	0.460308	0.367871	0.334258	0.303445	0.39028		105.422	130.004	103.889	101.928	104.683	120.882		6.72003	7.02241	6.69889	6.6714	6.70988	6.91746		113.105	109.164	0.965162
Teth39_1503	Dihydrodipicolinate reductase	251	110	109	129	170	124	113		755	155845	0.52132		0.439562	0.435578	0.515259	0.678606	0.495339	0.451514		151.314	123.019	145.512	206.932	170.882	139.848		7.2414	6.94274	7.18499	7.69301	7.41686	7.12772		139.948	172.554	1.23299
Teth39_1988	glycine cleavage system T protein	368	104	148	121	127	126	124		750	156595	0.523829		0.283505	0.403071	0.329701	0.346005	0.343288	0.337853		97.5932	113.838	93.1092	105.51	118.428	104.644		6.60871	6.83084	6.54085	6.72124	6.88786	6.70935		101.514	109.527	1.07894
Teth39_1692	glutamyl-tRNA(Gln) amidotransferase, A subunit	488	98	153	129	117	112	141		750	157345	0.526338		0.201496	0.314201	0.26502	0.24043	0.230184	0.289611		69.3625	88.739	74.8431	73.3162	79.4092	89.7017		6.11608	6.4715	6.2258	6.19606	6.31123	6.48706		77.6482	80.809	1.04071
Teth39_2024	ferrous iron transport protein B	656	90	138	112	146	125	129		740	158085	0.528813		0.137698	0.210869	0.171235	0.223064	0.191052	0.197149		47.4009	59.5552	48.3575	68.0205	65.9092	61.0635		5.56684	5.89616	5.59567	6.0879	6.04241	5.93224		51.7712	64.9977	1.25548
Teth39_1433	ribosomal protein L27	95	74	110	114	166	128	135		727	158812	0.531245		0.782421	1.16137	1.20347	1.75084	1.35084	1.42453		269.339	328.003	339.867	533.897	466.015	441.221		8.07328	8.35756	8.40883	9.06042	8.86423	8.78536		312.403	480.378	1.53769	0.00705838
Teth39_0743	purine nucleoside phosphorylase	233	137	163	154	109	80	74		717	159529	0.533644		0.589399	0.700987	0.662361	0.469227	0.344764	0.319013		202.893	197.978	187.054	143.085	118.937	98.8085		7.66458	7.6292	7.54731	7.16073	6.89405	6.62656		195.975	120.277	0.613735	0.00626956
Teth39_1502	dihydrodipicolinate synthase	297	122	119	130	114	101	121		707	160236	0.536009		0.411886	0.401785	0.438822	0.384949	0.341178	0.408519		141.786	113.475	123.925	117.385	117.7	126.531		7.14758	6.82623	6.95333	6.87511	6.87897	6.98335		126.396	120.539	0.953664
Teth39_0402	DNA-directed RNA polymerase, alpha subunit	315	102	97	96	120	143	129		687	160923	0.538307		0.324857	0.308984	0.30581	0.382	0.455016	0.410571		111.828	87.2657	86.3621	116.486	156.972	127.167		6.80514	6.44734	6.43233	6.86401	7.29436	6.99058		95.1519	133.542	1.40346	0.0383134
Teth39_1628	dTDP-glucose 4,6-dehydratase	349	80	113	106	119	119	150		687	161610	0.540605		0.230172	0.324728	0.30467	0.34192	0.34192	0.430745		79.2338	91.7121	86.0404	104.264	117.956	133.416		6.30804	6.51904	6.42694	6.7041	6.8821	7.05978		85.6621	118.545	1.38387	0.0181497
Teth39_0389	ribosomal protein L6	180	91	128	120	136	106	104		685	162295	0.542896		0.507389	0.712944	0.6685	0.757389	0.590722	0.579611		174.662	201.355	188.788	230.956	203.788	179.524		7.44842	7.6536	7.56062	7.85147	7.67092	7.48803		188.268	204.756	1.08758
Teth39_0984	phospho-2-dehydro-3-deoxyheptonate aldolase	338	92.92	129.902	167	96	78.8966	116		680.719	162976	0.545173		0.275888	0.385302	0.495059	0.285	0.234398	0.344172		94.9709	108.82	139.807	86.9071	80.8629	106.601		6.56941	6.7658	7.12729	6.4414	6.33741	6.73608		114.533	91.457	0.798523
Teth39_0029	seryl-tRNA synthetase	423	135	136	146	74	84	103		678	163654	0.547441		0.319929	0.322293	0.345934	0.175721	0.199362	0.244279		110.132	91.0245	97.6934	53.5839	68.776	75.661		6.78308	6.50818	6.61019	5.74373	6.10383	6.24148		99.6165	66.007	0.662611	0.015589
Teth39_1186	Stage V sporulation protein S	86	83	145	70	110	103	166		677	164331	0.549706		0.968953	1.68988	0.817791	1.28291	1.20151	1.93407		333.55	477.27	230.948	391.206	414.499	599.043		8.38176	8.89866	7.85142	8.61179	8.69522	9.22652		347.256	468.249	1.34843
Teth39_0116	FeS assembly ATPase SufC	248	62	114	47	136	168	141		668	164999	0.551941		0.251331	0.461008	0.190847	0.549718	0.67875	0.569879		86.5175	130.201	53.896	167.629	234.156	176.51		6.43492	7.0246	5.75211	7.38913	7.87132	7.4636		90.205	192.765	2.13697	0.0201676
Teth39_0959	NADH:flavin oxidoreductase/NADH oxidase	606	100	147	138	84	92	107		668	165667	0.554175		0.165561	0.243119	0.228267	0.139158	0.15236	0.177112		56.9923	68.6635	64.4638	42.4346	52.5612	54.8573		5.8327	6.10147	6.01042	5.40717	5.71593	5.77761		63.3732	49.951	0.788204
Teth39_1413	branched-chain amino acid aminotransferase	291	102	78	95	165	115	105		660	166327	0.556383		0.351649	0.269175	0.327595	0.568144	0.396323	0.361959		121.051	76.0226	92.5143	173.248	136.724	112.11		6.91947	6.24836	6.5316	7.4367	7.09512	6.80877		96.5293	140.694	1.45753
Teth39_1083	gamma-glutamyl phosphate reductase	414	83	160	129	106	91	89		658	166985	0.558584		0.20128	0.387271	0.312391	0.256836	0.220604	0.215773		69.2882	109.376	88.2208	78.3188	76.1041	66.8318		6.11454	6.77315	6.46305	6.29129	6.2499	6.06246		88.9616	73.7516	0.829027
Teth39_1882	isocitrate dehydrogenase, NADP-dependent	403	87	113	111	112	110	122		655	167640	0.560775		0.2167	0.281216	0.276253	0.278734	0.273772	0.303548		74.5962	79.4232	78.0152	84.9965	94.446	94.0187		6.22103	6.31149	6.28568	6.40933	6.56142	6.55488		77.3449	91.1537	1.17854
Teth39_0119	cysteine desulfurase, SufS subfamily	409	82.5781	97.9412	78.1667	139.2	123.137	127.317		648.34	168289	0.562944		0.202709	0.240272	0.191923	0.341149	0.301875	0.312095		69.7802	67.8594	54.2001	104.029	104.141	96.6659		6.12475	6.08448	5.76022	6.70084	6.7024	6.59493		63.9466	101.612	1.58902	0.00388034
Teth39_0118	SufBD protein	349	51	72	45	158	153	161		640	168929	0.565085		0.147077	0.207249	0.129885	0.453668	0.439341	0.462264		50.6296	58.5329	36.6803	138.34	151.564	143.178		5.66191	5.87118	5.19693	7.11208	7.24379	7.16166		48.6142	144.361	2.96952	0.000364735
Teth39_1334	lipoprotein, YaeC family	278	96	113	129	117	88	95		638	169567	0.567219		0.346511	0.407662	0.465216	0.42205	0.317734	0.342914		119.282	115.135	131.379	128.699	109.612	106.211		6.89823	6.84718	7.03759	7.00786	6.77626	6.73079		121.932	114.841	0.941842
Teth39_1203	Polyribonucleotide nucleotidyltransferase	700	91	99	100	112	114	122		638	170205	0.569353		0.130471	0.1419	0.143329	0.160471	0.163329	0.174757		44.9132	40.0765	40.4767	48.9337	56.3452	54.1279		5.48907	5.32468	5.33902	5.61276	5.81622	5.7583		41.8221	53.1356	1.27051	0.0271625
Teth39_1306	Dak phosphatase	533	85	123	96	83	109	122		618	170823	0.57142		0.160094	0.231388	0.180732	0.156341	0.205122	0.229512		55.1103	65.3505	51.0395	47.6743	70.7632	71.0873		5.78425	6.03013	5.67354	5.57514	6.14493	6.15152		57.1668	63.1749	1.1051
Teth39_0972	beta-lactamase domain protein	392	84	103	110	103	100	106		606	171429	0.573447		0.215128	0.263597	0.281454	0.263597	0.255944	0.27125		74.055	74.4471	79.484	80.3805	88.2958	84.0148		6.21052	6.21814	6.31259	6.32877	6.46427	6.39257		75.9953	84.2304	1.10836
Teth39_0492	Transketolase, central region	306	115	104	110	90	92	87		598	172027	0.575448		0.376895	0.340948	0.360556	0.295196	0.301732	0.285392		129.742	96.2931	101.823	90.0163	104.092	88.3951		7.0195	6.58936	6.66991	6.49211	6.70171	6.46589		109.286	94.1677	0.861665
Teth39_2124	electron transport complex, RnfABCDGE type, C subunit	443	112	82	109	97	84	111		595	172622	0.577438		0.253567	0.185847	0.246795	0.219707	0.190361	0.251309		87.2871	52.4882	69.696	66.9967	65.671	77.8385		6.4477	5.71392	6.123	6.06602	6.03718	6.28241		69.8238	70.1687	1.00494
Teth39_1986	dihydrolipoamide dehydrogenase	551	95	95	91	89	112	108		590	173212	0.579412		0.173013	0.173013	0.165753	0.162123	0.203866	0.196606		59.5575	48.8636	46.8095	49.4375	70.3298	60.8952		5.89621	5.61069	5.54873	5.62753	6.13606	5.92826		51.7435	60.2208	1.16383
Teth39_1471	Quinolinate phosphoribosyl transferase	344	101	116	97	82	92	101		589	173801	0.581382		0.294564	0.338169	0.282936	0.239331	0.268401	0.294564		101.4	95.5082	79.9025	72.9811	92.5933	91.2359		6.66391	6.57755	6.32017	6.18945	6.53284	6.51153		92.2702	85.6034	0.927747
Teth39_1748	ornithine carbamoyltransferase	313	97	99	102	91	73	113		575	174376	0.583305		0.310958	0.317348	0.326933	0.291789	0.234281	0.362077		107.044	89.6279	92.3274	88.9774	80.8225	112.147		6.74205	6.48588	6.52869	6.47537	6.33669	6.80924		96.333	93.9822	0.975598
Teth39_0011	DNA gyrase, A subunit	807	95.7037	118	99	88	88	82.6029		571.307	174947	0.585217		0.119001	0.146629	0.123086	0.109455	0.109455	0.102767		40.9646	41.4122	34.7599	33.3768	37.7598	31.8302		5.3563	5.37199	5.11935	5.06078	5.23878	4.99233		39.0456	34.3223	0.879031
Teth39_1838	methyl-accepting chemotaxis sensory transducer with Cache sensor	659	86	90	84	92	103	100		555	175502	0.587073		0.131002	0.137071	0.127967	0.140106	0.156798	0.152246		45.0956	38.7127	36.1384	42.7236	54.0924	47.1554		5.49492	5.27474	5.17546	5.41696	5.75735	5.55935		39.9823	47.9905	1.20029
Teth39_0375	ribosomal protein L4/L1e	206	88.9773	106	86	101	81	89		551.977	176054	0.58892		0.43353	0.516165	0.419078	0.491893	0.394806	0.433641		149.237	145.779	118.35	149.997	136.2	134.312		7.22147	7.18764	6.88691	7.22879	7.08959	7.06945		137.789	140.17	1.01728
Teth39_0329	ribonucleoside-diphosphate reductase, adenosylcobalamin-dependent	770	71	72	78	111	90	123		545	176599	0.590743		0.0926364	0.0939351	0.101727	0.144584	0.117312	0.160169		31.8889	26.5299	28.7283	44.0892	40.4703	49.6094		4.99498	4.72955	4.8444	5.46235	5.33879	5.63254		29.049	44.723	1.53957	0.00495725
Teth39_1722	chaperonin Cpn10	94	66	179	110	75	53	56		539	177138	0.592546		0.705638	1.90777	1.17372	0.801383	0.56734	0.599255		242.907	538.806	331.465	244.372	195.722	185.609		7.92426	9.07362	8.37271	7.93293	7.61266	7.53612		371.059	208.567	0.562086
Teth39_1035	histidyl-tRNA synthetase	418	76	94	70	95	106	92		533	177671	0.594329		0.182608	0.22567	0.168254	0.228062	0.254378	0.220885		62.8604	63.7354	47.5156	69.5447	87.7556	68.4152		5.97408	5.99402	5.57033	6.11987	6.45542	6.09625		58.0372	75.2385	1.29638
Teth39_1244	CheC, inhibitor of MCP methylation / FliN fusion protein	375	84	95	80	99	86	87		531	178202	0.596105		0.22488	0.254213	0.214213	0.26488	0.230213	0.23288		77.4121	71.7969	60.4949	80.7718	79.4192	72.1304		6.27449	6.16585	5.91874	6.33578	6.31142	6.17254		69.9013	77.4405	1.10785
Teth39_0327	aminotransferase class-III	475	82	89	82	79	101	96		529	178731	0.597874		0.173326	0.188063	0.173326	0.167011	0.213326	0.2028		59.6654	53.1142	48.9482	50.9277	73.5935	62.8137		5.89882	5.73103	5.61318	5.67038	6.20151	5.97301		53.9093	62.445	1.15833
Teth39_1791	Rubrerythrin	167	113	72	88	85	66	104		528	179259	0.599641		0.678623	0.433114	0.528922	0.510958	0.397186	0.624731		233.607	122.323	149.37	155.81	137.021	193.499		7.86794	6.93456	7.22275	7.28365	7.09826	7.59618		168.434	162.11	0.962458
Teth39_2012	5-carboxymethyl-2-hydroxymuconate Delta-isomerase	242	75	116	91	74	79	87		522	179781	0.601387		0.311281	0.480702	0.377397	0.307149	0.32781	0.360868		107.155	135.764	106.579	93.6611	113.088	111.772		6.74355	7.08495	6.73577	6.54938	6.8213	6.80442		116.499	106.174	0.911372
Teth39_0123	CRISPR-associated protein, Csh2 family	303	74	85	127	79	68	79		512	180293	0.603099		0.245314	0.281617	0.420231	0.261815	0.225512	0.261815		84.4461	79.5365	118.675	79.8372	77.7972	81.0926		6.39996	6.31354	6.89088	6.31899	6.28165	6.3415		94.2193	79.5756	0.844579
Teth39_1289	2-nitropropane dioxygenase, NPD	313	85	91	101	75	72	82		506	180799	0.604792		0.27262	0.291789	0.323738	0.240671	0.231086	0.263035		93.846	82.4093	91.4252	73.3895	79.7203	81.4704		6.55222	6.36474	6.51452	6.1975	6.31688	6.3482		89.2268	78.1934	0.876344
Teth39_0301	ATP-dependent metalloprotease FtsH	611	85	78	104	78	71	90		506	181305	0.606485		0.139656	0.1282	0.170753	0.1282	0.116743	0.14784		48.0749	36.2071	48.2214	39.0929	40.2741	45.7907		5.58721	5.1782	5.5916	5.28883	5.33178	5.51698		44.1678	41.7192	0.944561
Teth39_0471	phosphoglucosamine mutase	447	74	99	92	75	87	78		505	181810	0.608174		0.166286	0.222215	0.206555	0.168523	0.195369	0.175235		57.242	62.7596	58.3321	51.3891	67.3986	54.2759		5.839	5.97176	5.86622	5.68339	6.07465	5.76224		59.4446	57.6879	0.970448
Teth39_2157	SirA family protein	75	125	178	155	21	9	16		504	182314	0.60986		1.67107	2.37773	2.07107	0.2844	0.1244	0.217733		575.244	671.538	584.879	86.7242	42.9156	67.439		9.16803	9.39132	9.19199	6.43836	5.42343	6.07551		610.554	65.6929	0.107596	5.6209e-05
Teth39_0855	extracellular solute-binding protein, family 1	294	87	105	77	82	79	72		502	182816	0.611539		0.297041	0.358265	0.263027	0.280034	0.26983	0.24602		102.253	101.184	74.2801	85.3928	93.0862	76.2004		6.67599	6.66084	6.2149	6.41604	6.5405	6.25173		92.5723	84.8931	0.917047
Teth39_1627	glucose-1-phosphate thymidylyltransferase	304	91	95	86	84	70	67		493	183309	0.613188		0.300428	0.313586	0.28398	0.277401	0.231349	0.22148		103.418	88.5652	80.1974	84.59	79.8109	68.5995		6.69235	6.46867	6.32548	6.40242	6.31851	6.10013		90.727	77.6668	0.856049
Teth39_0380	ribosomal protein S3	221	82	74	93	87	70	81		487	183796	0.614817		0.372534	0.336335	0.422308	0.395158	0.318235	0.368009		128.24	94.9903	119.262	120.499	109.785	113.984		7.0027	6.56971	6.89799	6.91287	6.77854	6.83269		114.164	114.756	1.00518
Teth39_0377	ribosomal protein L2	275	81	98	60	82	67	97.4663		485.466	184281	0.616441		0.295745	0.357564	0.219382	0.299382	0.244836	0.355623		101.807	100.986	61.9545	91.2927	84.4639	110.148		6.66969	6.65801	5.95314	6.51243	6.40026	6.7833		88.249	95.3015	1.07992
Teth39_0189	arginyl-tRNA synthetase	562	63	71	82	91	90	88		485	184766	0.618064		0.112687	0.126922	0.146495	0.162509	0.16073	0.157171		38.791	35.8462	41.3708	49.555	55.4486	48.6808		5.27765	5.16375	5.37054	5.63096	5.79308	5.60528		38.6693	51.2282	1.32477	0.0157423
Teth39_1691	glutamyl-tRNA(Gln) amidotransferase, B subunit	475	60	95	85	63	65	116		484	185250	0.619683		0.127011	0.200695	0.179642	0.133326	0.137537	0.244905		43.7218	56.6818	50.7318	40.6562	47.4476	75.855		5.45028	5.82481	5.66482	5.3454	5.56826	6.24517		50.3784	54.6529	1.08485
Teth39_1819	putative aconitate hydratase	639	55	63	58	97	103	107		483	185733	0.621298		0.0865884	0.099108	0.0912833	0.152316	0.161706	0.167966		29.807	27.9908	25.7788	46.4469	55.7854	52.0243		4.89758	4.80688	4.68811	5.53751	5.80182	5.70111		27.8589	51.4189	1.84569	0.000670062
Teth39_0657	isochorismatase hydrolase	248	95	113	76	60	67	71		482	186215	0.622911		0.384395	0.456976	0.307782	0.243266	0.271492	0.287621		132.323	129.063	86.9192	74.1809	93.6595	89.0854		7.04792	7.01193	6.4416	6.21298	6.54935	6.47712		116.102	85.642	0.737646
Teth39_2149	protein of unknown function DUF970	109	52	76	97	79	86	91		481	186696	0.62452		0.480092	0.700275	0.892936	0.727798	0.792018	0.83789		165.266	197.777	252.169	221.933	273.231	259.521		7.36864	7.62773	7.97825	7.79398	8.09398	8.01971		205.071	251.562	1.22671
Teth39_1979	iron-containing alcohol dehydrogenase	392	71	95	101	73	66	73		479	187175	0.626122		0.181964	0.243189	0.258495	0.187066	0.169209	0.187066		62.6389	68.6832	73.0002	57.0435	58.3739	57.9404		5.96899	6.10189	6.18983	5.83399	5.86725	5.8565		68.1075	57.786	0.848453
Teth39_1010	CheW protein	148	64	58	60	124	93	77		476	187651	0.627714		0.434662	0.394122	0.407635	0.840068	0.630608	0.5225		149.627	111.311	115.118	256.168	217.548	161.835		7.22523	6.79845	6.84697	8.00095	7.76519	7.33838		125.352	211.85	1.69004	0.0192985
Teth39_0757	putative cold-shock DNA-binding domain protein	67	90	78	190	55	37	16		466	188117	0.629273		1.34821	1.1691	2.84075	0.825821	0.557164	0.243731		464.104	330.187	802.24	251.824	192.211	75.4914		8.8583	8.36714	9.64789	7.97627	7.58655	6.23824		532.177	173.175	0.325409	0.0288804
Teth39_0595	D-isomer specific 2-hydroxyacid dehydrogenase, NAD-binding	323	68	100	89	72	65	72		466	188583	0.630832		0.211548	0.310619	0.276563	0.223932	0.20226	0.223932		72.8228	87.7275	78.1028	68.2852	69.7759	69.3589		6.18632	6.45496	6.2873	6.0935	6.12466	6.11601		79.551	69.14	0.869127
Teth39_1468	GTP-binding protein TypA	607	72	78	65	102	80	67		464	189047	0.632384		0.11916	0.129044	0.107628	0.168583	0.132339	0.110923		41.0193	36.4457	30.3946	51.4073	45.6546	34.3563		5.35823	5.18768	4.92574	5.6839	5.51269	5.1025		35.9532	43.806	1.21842
Teth39_0764	threonyl-tRNA synthetase	634	76	67	78	84	74	84		463	189510	0.633933		0.120394	0.106199	0.123549	0.133013	0.11724	0.133013		41.4442	29.9935	34.8908	40.5605	40.4455	41.1983		5.3731	4.90658	5.12477	5.342	5.33791	5.36451		35.4428	40.7347	1.14931
Teth39_0234	Ferritin, Dps family protein	173	59	74	96	77	77	78		461	189971	0.635475		0.342948	0.429653	0.556821	0.446994	0.446994	0.452775		118.056	121.346	157.249	136.305	154.204	140.239		6.88332	6.92298	7.29691	7.0907	7.2687	7.13174		132.217	143.583	1.08597
Teth39_0115	chaperonin Cpn10	94	34	41	77	97	79	130		458	190429	0.637007		0.365213	0.439681	0.82266	1.03543	0.843936	1.38649		125.72	124.178	232.323	315.74	291.142	429.44		6.97407	6.95627	7.85999	8.30259	8.18558	8.74631		160.74	345.441	2.14906	0.0129559
Teth39_1826	pyrimidine-nucleoside phosphorylase	431	60	66	39	74	116	102		457	190886	0.638536		0.139977	0.153898	0.0912529	0.172459	0.269907	0.237425		48.1853	43.465	25.7703	52.5893	93.1128	73.538		5.59052	5.44178	4.68763	5.7167	6.54091	6.20042		39.1402	73.08	1.86714	0.0381025
Teth39_1730	glutamate synthase (NADPH), homotetrameric	463	71.2598	96.505	84.7636	69.7423	59.106	75.5899		456.967	191343	0.640064		0.154622	0.209147	0.183788	0.151344	0.128371	0.163974		53.2266	59.0688	51.9025	46.1504	44.2857	50.788		5.73408	5.88433	5.69773	5.52827	5.46877	5.66641		54.7326	47.0747	0.860084
Teth39_0191	Zn-dependent hydrolase of the beta-lactamase fold-like protein	214	80	99	59	53	73	87		451	191794	0.641573		0.375374	0.464159	0.277243	0.249206	0.342664	0.408084		129.218	131.091	78.2947	75.9921	118.212	126.397		7.01366	7.03443	6.29084	6.24778	6.88524	6.98182		112.868	106.867	0.946833
Teth39_1447	septum site-determining protein MinD	265	63	80	78	78	74	77		450	192244	0.643078		0.238981	0.303132	0.295585	0.295585	0.280491	0.291811		82.2663	85.6129	83.4746	90.1348	96.7639	90.3833		6.36223	6.41976	6.38327	6.49401	6.5964	6.49798		83.7846	92.4274	1.10315
Teth39_0117	FeS assembly protein SufB	467	40	53	35	94	104	123		449	192693	0.64458		0.0863597	0.114197	0.0756531	0.201991	0.223405	0.26409		29.7283	32.2524	21.3648	61.5947	77.0704	81.7971		4.89376	5.01133	4.41716	5.94473	6.2681	6.35398		27.7818	73.4874	2.64516	0.000906471
Teth39_0019	dihydroxy-acid dehydratase	559	54	64	64	107	68	91		448	193141	0.646079		0.0971914	0.115081	0.115081	0.192004	0.122236	0.163381		33.4569	32.5019	32.4993	58.549	42.1691	50.6043		5.06423	5.02245	5.02234	5.87157	5.39812	5.66119		32.8194	50.4408	1.53692	0.00871094
Teth39_0140	Homoserine dehydrogenase	418	60	59	61	114	72	81		447	193588	0.647574		0.14433	0.141938	0.146722	0.273517	0.173038	0.194569		49.6839	40.0872	41.4351	83.4054	59.6949	60.2644		5.63471	5.32507	5.37278	6.38207	5.89954	5.91323		43.7354	67.7882	1.54996	0.0184513
Teth39_0753	putative GAF sensor protein	154	67	97	121	71	32	56		444	194032	0.649059		0.437208	0.632013	0.787857	0.463182	0.209935	0.365779		150.503	178.498	222.495	141.241	72.4236	113.294		7.23365	7.47976	7.79763	7.14202	6.17839	6.82392		183.832	108.986	0.592858	0.0432658
Teth39_1658	FAD-dependent pyridine nucleotide-disulphide oxidoreductase	422	62	47	59	101	82	92		443	194475	0.650541		0.147701	0.112156	0.140592	0.240118	0.195095	0.218791		50.8444	31.6761	39.704	73.2211	67.304	67.7667		5.66802	4.98532	5.31121	6.19419	6.07262	6.08251		40.7415	69.4306	1.70417	0.00879982
Teth39_0349	prolyl-tRNA synthetase	570	62	62	60	77	89	93		443	194918	0.652023		0.109351	0.109351	0.105842	0.135667	0.156719	0.163737		37.6427	30.8837	29.8903	41.3698	54.0652	50.7145		5.2343	4.94877	4.90161	5.37051	5.75663	5.66433		32.8056	48.7165	1.48501	0.0158808
Teth39_0772	phenylalanyl-tRNA synthetase, beta subunit	794	71	70	59	75	77	90		442	195360	0.653502		0.0898363	0.0885768	0.0747229	0.0948741	0.0973929	0.113766		30.925	25.0166	21.1021	28.9306	33.5987	35.2369		4.9507	4.64481	4.39932	4.85453	5.07033	5.13901		25.6812	32.5887	1.26897
Teth39_1956	leucyl-tRNA synthetase	816	64	72	67	69	84	83		439	195799	0.65497		0.0788358	0.0886397	0.0825123	0.0849632	0.103346	0.10212		27.1382	25.0343	23.3019	25.9085	35.6523	31.6299		4.76226	4.64583	4.54237	4.69535	5.15592	4.98322		25.1581	31.0635	1.23473
Teth39_0986	3-phosphoshikimate 1-carboxyvinyltransferase	423	75	86	63	66	73	74		437	196236	0.656432		0.178085	0.20409	0.149716	0.156809	0.173357	0.175721		61.3036	57.6406	42.2806	47.8168	59.8048	54.4264		5.9379	5.84901	5.40192	5.57944	5.90219	5.76624		53.7416	54.016	1.00511
Teth39_1660	Glutamate synthase (NADPH)	501	52	56	53	92	85	99		437	196673	0.657894		0.104451	0.112435	0.106447	0.184291	0.170319	0.198263		35.956	31.7548	30.0612	56.1973	58.7569	61.4086		5.16816	4.9889	4.90983	5.81243	5.87669	5.94037		32.5907	58.7876	1.80382	0.00057855
Teth39_0392	ribosomal protein L15	147	82	69	66	80	57	80		434	197107	0.659346		0.560068	0.471633	0.451224	0.546463	0.39	0.546463		192.796	133.202	127.428	166.637	134.543	169.257		7.59093	7.05747	6.99354	7.38056	7.07192	7.40307		151.142	156.812	1.03751
Teth39_1209	translation initiation factor IF-2	691	69	63	72	77	70	83		434	197541	0.660797		0.100333	0.0916498	0.104674	0.11191	0.10178	0.120593		34.5383	25.8844	29.5605	34.1256	35.1122	37.3516		5.11013	4.69401	4.8856	5.09278	5.1339	5.2231		29.9944	35.5298	1.18455
Teth39_1650	ATP-dependent Clp protease, ATP-binding subunit ClpX	424	74	93	78	61	63	63		432	197973	0.662242		0.175307	0.220118	0.184741	0.144646	0.149363	0.149363		60.3471	62.1674	52.1716	44.108	51.5275	46.2626		5.91521	5.95809	5.70519	5.46297	5.68727	5.53177		58.2287	47.2994	0.812303
Teth39_0621	putative transaldolase	217	64	83	86	61	55	82		431	198404	0.663684		0.296452	0.384009	0.397834	0.282627	0.254977	0.379401		102.05	108.455	112.35	86.1834	87.9622	117.513		6.67313	6.76095	6.81186	6.42934	6.45881	6.87667		107.618	97.2194	0.903373
Teth39_0734	phosphoglycerate mutase, 2,3-bisphosphoglycerate-independent	514	67	70	70	66	66	91		430	198834	0.665123		0.130992	0.136829	0.136829	0.129047	0.129047	0.177685		45.0924	38.6442	38.6411	39.3511	44.5186	55.0347		5.49481	5.27218	5.27206	5.29833	5.47634	5.78227		40.7926	46.3015	1.13505
Teth39_0493	hypothetical protein	171	61	88	116	53	57	51		426	199260	0.666548		0.358655	0.51655	0.680292	0.311871	0.335263	0.300175		123.463	145.888	192.118	95.1012	115.659	92.974		6.94793	7.18872	7.58585	6.57139	6.85374	6.53875		153.823	101.245	0.658192	0.0329377
Teth39_1086	translation elongation factor P	185	63	62	67	79	78	77		426	199686	0.667973		0.342324	0.336919	0.363946	0.428811	0.423405	0.418		117.841	95.1552	102.78	130.76	146.067	129.468		6.8807	6.57221	6.68342	7.03078	7.19048	7.01645		105.259	135.432	1.28666	0.0336951
Teth39_0324	peptidase S9, prolyl oligopeptidase active site domain protein	665	75	77	79	67	62	66		426	200112	0.669398		0.113278	0.116286	0.119293	0.101248	0.0937293	0.0997444		38.9946	32.8423	33.689	30.8743	32.3348	30.894		5.2852	5.03748	5.0742	4.94834	5.01502	4.94926		35.1753	31.3677	0.891754
Teth39_0279	cysteine synthase A	312	27	46	25	108	111	104		421	200533	0.670806		0.0875962	0.148494	0.0811859	0.347212	0.356827	0.334391		30.1539	41.9387	22.9273	105.878	123.098	103.572		4.91427	5.39021	4.51899	6.72626	6.94367	6.69448		31.6733	110.849	3.49977	0.000519712
Teth39_1666	glutamine synthetase, catalytic region	699	47	44	45	118.992	66.9851	99		420.977	200954	0.672214		0.067711	0.0634192	0.0648498	0.170703	0.096302	0.142103		23.3087	17.9113	18.3139	52.0538	33.2223	44.0139		4.5428	4.1628	4.19487	5.70193	5.05408	5.45989		19.8446	43.0967	2.1717	0.00310856
Teth39_0391	ribosomal protein S5	167	59	56	65	88	65	87		420	201374	0.673619		0.355269	0.337305	0.391198	0.528922	0.391198	0.522934		122.297	95.2644	110.476	161.288	134.956	161.969		6.93425	6.57387	6.78759	7.3335	7.07634	7.33958		109.346	152.738	1.39683	0.0206621
Teth39_0020	acetolactate synthase, large subunit, biosynthetic type	554	67	65	56	86	72	72		418	201792	0.675017		0.121534	0.117924	0.101679	0.15583	0.13056	0.13056		41.8367	33.3051	28.7146	47.5185	45.0406	40.4385		5.3867	5.05767	4.84371	5.57042	5.49315	5.33766		34.6188	44.3325	1.28059
Teth39_1009	protein of unknown function DUF28	246	83	62	71	83	56	62		417	202209	0.676412		0.33874	0.253374	0.289959	0.33874	0.228984	0.253374		116.607	71.5598	81.8859	103.294	78.995	78.478		6.86551	6.16108	6.35554	6.69062	6.30369	6.29422		90.0176	86.9225	0.965617
Teth39_1837	urocanate hydratase	549	70	67	77	54	73	72		413	202622	0.677794		0.128106	0.122641	0.140856	0.0989617	0.13357	0.131749		44.0988	34.6373	39.7784	30.1771	46.0791	40.8068		5.46267	5.11425	5.31391	4.91538	5.52604	5.35074		39.5048	39.021	0.987753
Teth39_1911	cysteine desulfurase, SufS subfamily	415	68.4219	87.0588	89.8333	58.8	54.863	51.6831		410.66	203033	0.679168		0.165667	0.210575	0.217261	0.142482	0.132995	0.125333		57.0289	59.4724	61.3556	43.448	45.8808	38.8196		5.83362	5.89415	5.93912	5.44122	5.51982	5.27871		59.2856	42.7161	0.720515	0.00726737
Teth39_1699	phosphotransferase system, lactose/cellobiose-specific IIB subunit	108	50	50	48	77	80	102		407	203440	0.680529		0.466019	0.466019	0.4475	0.716019	0.743796	0.9475		160.421	131.617	126.376	218.341	256.596	293.471		7.32572	7.0402	6.98158	7.77044	8.00335	8.19707		139.471	256.136	1.83648	0.00290916
Teth39_1287	3-oxoacyl-(acyl-carrier-protein) reductase	247	69	91	80	52	70	45		407	203847	0.68189		0.280688	0.369757	0.325223	0.211862	0.284737	0.183522		96.6234	104.43	91.8444	64.6047	98.2288	56.8427		6.5943	6.70639	6.52112	6.01357	6.61807	5.8289		97.6325	73.2254	0.750011
Teth39_0385	ribosomal protein L24	107	56	62	40	80	90	78		406	204253	0.683249		0.526449	0.582523	0.376916	0.750748	0.844206	0.732056		181.223	164.521	106.443	228.931	291.235	226.741		7.50163	7.36213	6.73394	7.83877	8.18604	7.8249		150.729	248.969	1.65177	0.0266114
Teth39_1827	phosphopentomutase	389	54	59	52	73	84	83		405	204658	0.684603		0.139666	0.152519	0.134524	0.188509	0.216787	0.214216		48.0782	43.0757	37.9903	57.4834	74.7872	66.3495		5.58731	5.4288	5.24756	5.84507	6.22472	6.05201		43.0481	66.2067	1.53797	0.00963028
Teth39_0103	UDP-N-acetylglucosamine 1-carboxyvinyltransferase	417	56	75	87	73	58	56		405	205063	0.685958		0.135084	0.180647	0.209424	0.175851	0.13988	0.135084		46.501	51.0199	59.1425	53.6236	48.256	41.8398		5.53919	5.67299	5.88612	5.7448	5.59264	5.3868		52.2211	47.9065	0.917378
Teth39_2247	peptidase S9, prolyl oligopeptidase active site domain protein	597	66	71	82	50	56	76		401	205464	0.687299		0.111106	0.119481	0.137906	0.0843049	0.0943551	0.127856		38.2467	33.7447	38.9454	25.7077	32.5507	39.6011		5.25726	5.07659	5.28338	4.68413	5.02462	5.30747		36.9789	32.6198	0.88212
Teth39_0309	putative transcriptional acitvator, Baf family	255	64	68	70	64	68	61		395	205859	0.688621		0.252275	0.267961	0.275804	0.252275	0.267961	0.24051		86.8424	75.6796	77.8883	76.9279	92.4414	74.4936		6.44033	6.24183	6.28334	6.26543	6.53047	6.21904		80.1368	81.2876	1.01436
Teth39_2264	H(+)-transporting two-sector ATPase	657	57	58	63	76	71	69		394	206253	0.689939		0.0872603	0.0887823	0.0963927	0.11618	0.108569	0.105525		30.0383	25.0746	27.2218	35.4275	37.4543	32.6845		4.90873	4.64815	4.76669	5.1468	5.22706	5.03054		27.4449	35.1888	1.28216	0.0296147
Teth39_0363	ribosomal protein L1	230	54	90	68	61	54	64		391	206644	0.691247		0.236217	0.392739	0.297087	0.266652	0.236217	0.279696		81.3149	110.92	83.8988	81.3122	81.4905	86.6307		6.34545	6.79338	6.39058	6.3454	6.34856	6.43681		92.0447	83.1445	0.903305
Teth39_0141	threonine synthase	351	35	33	59	63	89	112		391	207035	0.692555		0.100655	0.0949573	0.169031	0.180427	0.254501	0.320028		34.6493	26.8186	47.7353	55.019	87.7981	99.1231		5.11476	4.74516	5.57698	5.78186	6.45612	6.63115		36.401	80.6467	2.21551	0.0145391
Teth39_0318	lysyl-tRNA synthetase	499	64	62	60	75	64	66		391	207426	0.693863		0.128918	0.12491	0.120902	0.150962	0.128918	0.132926		44.3784	35.278	34.1432	46.0339	44.4742	41.1714		5.47178	5.1407	5.09353	5.52463	5.4749	5.36357		37.9332	43.8932	1.15712
Teth39_0880	ABC transporter related	574	46	61	71	73	68	71		390	207816	0.695167		0.0807143	0.106847	0.124268	0.127753	0.119042	0.124268		27.7849	30.1765	35.094	38.9565	41.0672	38.4899		4.79623	4.91535	5.13315	5.28379	5.35991	5.26641		31.0184	39.5045	1.27358	0.0357551
Teth39_1750	amidohydrolase	383	65	70	67	67	58	61		388	208204	0.696465		0.170574	0.183629	0.175796	0.175796	0.152298	0.160131		58.7181	51.862	49.6457	53.6069	52.5398	49.5976		5.87573	5.69661	5.6336	5.74435	5.71534	5.6322		53.4086	51.9147	0.972029
Teth39_0401	RNA-binding S4 domain protein	206	43	57	60	74	69	81		384	208588	0.69775		0.21034	0.278301	0.292864	0.360825	0.336553	0.394806		72.4069	78.5999	82.7062	110.029	116.104	122.284		6.17805	6.29646	6.36992	6.78174	6.85928	6.93409		77.9043	116.139	1.49079	0.00274362
Teth39_0002	DNA polymerase III, beta subunit	370	56	63	53	64	79	66		381	208969	0.699024		0.152243	0.171162	0.144135	0.173865	0.214405	0.17927		52.4078	48.3409	40.7045	53.0179	73.9658	55.5257		5.71171	5.59517	5.34711	5.72841	6.20879	5.79509		47.1511	60.8365	1.29025
Teth39_2128	protein of unknown function DUF59	370	58	60	61	59	61	80		379	209348	0.700292		0.157649	0.163054	0.165757	0.160351	0.165757	0.217108		54.2686	46.051	46.8105	48.8971	57.1829	67.2453		5.76205	5.52516	5.54876	5.61168	5.83751	6.07136		49.0434	57.7751	1.17804
Teth39_0491	Transketolase domain protein	273	76	65	73	54	48	62		378	209726	0.701556		0.279597	0.239304	0.268608	0.199011	0.177033	0.228315		96.2478	67.5861	75.8562	60.6859	61.073	70.7165		6.58868	6.07865	6.2452	5.92329	5.93246	6.14397		79.8967	64.1584	0.803017
Teth39_1560	pyridoxine biosynthesis protein	292	41	69	72	57	64	75		378	210104	0.702821		0.141541	0.237432	0.247705	0.196336	0.220308	0.257979		48.7238	67.0572	69.9532	59.87	76.0021	79.9045		5.60655	6.06732	6.12832	5.90376	6.24797	6.3202		61.9114	71.9256	1.16175
Teth39_1232	CheA signal transduction histidine kinase	660	73	52	68	51	72	62		378	210482	0.704085		0.111106	0.0792879	0.10353	0.0777727	0.109591	0.0944394		38.2469	22.3931	29.2375	23.7158	37.8068	29.2509		5.25727	4.48498	4.86975	4.56778	5.24057	4.87041		29.9591	30.2578	1.00997
Teth39_1530	valyl-tRNA synthetase	879	50	57	50	69	65	83		374	210856	0.705336		0.0572582	0.0652218	0.0572582	0.0788737	0.0743231	0.0948009		19.7104	18.4205	16.17	24.0515	25.64	29.3629		4.30089	4.20324	4.01525	4.58806	4.68033	4.87592		18.1003	26.3515	1.45586	0.00977334
Teth39_1496	glutamine synthetase, type I	444	53	53	50	69	71	75		371	211227	0.706577		0.120113	0.120113	0.113356	0.156149	0.160653	0.169662		41.3473	33.9231	32.0122	47.6155	55.4223	52.5498		5.36972	5.0842	5.00055	5.57336	5.79239	5.71561		35.7609	51.8625	1.45026	0.0117094
Teth39_1873	peptidase M42 family protein	327	40.2963	75.3231	73.5984	53.625	68.8454	58.5058		370.194	211597	0.707816		0.124239	0.231355	0.226081	0.165	0.211545	0.179926		42.7679	65.3411	63.8462	50.3146	72.9791	55.7288		5.41846	6.02992	5.99653	5.65291	6.18941	5.80035		57.3184	59.6742	1.0411
Teth39_1177	RNA chaperone Hfq	86	49	49	85	67	59	56		365	211962	0.709037		0.573605	0.573605	0.992209	0.782907	0.689884	0.655		197.456	162.002	280.205	238.738	237.997	202.874		7.62539	7.33987	8.13034	7.89928	7.8948	7.66444		213.221	226.536	1.06245
Teth39_0785	dihydrolipoamide dehydrogenase	479	55	61	63	63	57	64		363	212325	0.710251		0.115511	0.128038	0.132213	0.132213	0.119687	0.134301		39.7634	36.1614	37.3376	40.3167	41.2897	41.5972		5.31337	5.17638	5.22256	5.3333	5.36771	5.37841		37.7541	41.0678	1.08777
Teth39_0255	Inorganic diphosphatase	539	53	43	50	71	68	77		362	212687	0.711462		0.0989425	0.0803896	0.0933766	0.132338	0.126772	0.143469		34.0597	22.7043	26.37	40.3547	43.7339	44.4371		5.08999	4.50489	4.72083	5.33466	5.45068	5.47369		27.7113	42.8419	1.54601	0.0134239
Teth39_1938	5'-nucleotidase., 2',3'-cyclic-nucleotide 2'-phosphodiesterase	1226	48	43.9773	38	72	70	86		357.977	213045	0.712659		0.0394209	0.0361397	0.0312643	0.0589967	0.0573654	0.070416		13.5701	10.2069	8.82918	17.9903	19.79	21.8101		3.76236	3.35147	3.14228	4.16915	4.3067	4.44692		10.8687	19.8635	1.82758	0.00528821
Teth39_1275	RNA-binding protein (contains KH domain)-like protein	75		56	105	122	21	50		354	213399	0.713844		0.0044	0.751067	1.4044	1.63107	0.2844	0.671067		1.51465	212.122	396.609	497.373	98.1126	207.851		0.59898	7.72875	8.63157	8.95818	6.61637	7.6994		203.415	267.779	1.31641
Teth39_1504	Tetrahydrodipicolinate succinyltransferase N-terminal domain protein	241	57	75	60	66	45	45		348	213747	0.715008		0.237884	0.312573	0.250332	0.275228	0.188091	0.188091		81.8885	88.2792	70.6949	83.9273	64.8879	58.2579		6.35559	6.464	6.14354	6.39107	6.01988	5.86438		80.2876	69.0244	0.859715
Teth39_1290	3-oxoacyl-(acyl-carrier-protein) synthase III	331	51	68	49	45	72	63		348	214095	0.716172		0.155076	0.206435	0.149033	0.136949	0.21852	0.191329		53.3828	58.303	42.0877	41.7607	75.3851	59.2608		5.7383	5.8655	5.39533	5.38408	6.23621	5.88901		51.2578	58.8022	1.14719
Teth39_0108	tyrosyl-tRNA synthetase	406	51	65	47	52	70	63		348	214443	0.717336		0.126429	0.160911	0.116576	0.128892	0.173227	0.155985		43.5215	45.4458	32.9217	39.3039	59.7599	48.3136		5.44366	5.50608	5.04097	5.2966	5.90111	5.59436		40.6297	49.1258	1.20911
Teth39_0153	PTS system, fructose subfamily, IIC subunit	452	62	58	97	37	44	50		348	214791	0.7185		0.137898	0.129049	0.215332	0.0825885	0.0980752	0.11135		47.4698	36.4469	60.8107	25.1843	33.8341	34.4885		5.56894	5.18773	5.92625	4.65445	5.08041	5.10804		48.2425	31.169	0.64609	0.0499357
Teth39_1145	Conserved carboxylase region	465	69	69	70	46	48	42		344	215135	0.719651		0.149097	0.149097	0.151247	0.0996344	0.103935	0.0910323		51.3247	42.1091	42.713	30.3822	35.8558	28.1956		5.68158	5.39606	5.4166	4.92516	5.16413	4.8174		45.3822	31.4779	0.693616	0.0152023
Teth39_1143	spermidine synthase	277	48	68	59	50	48	69		342	215477	0.720795		0.174477	0.246679	0.214188	0.181697	0.174477	0.250289		60.0614	69.6689	60.4876	55.4061	60.1911	77.5225		5.90837	6.12244	5.91857	5.79197	5.91148	6.27654		63.406	64.3732	1.01525
Teth39_0809	UDP-N-acetylmuramoylalanyl-D-glutamyl-2, 6-diaminopimelate--D-alanyl-D-alanyl ligase	461	53	50	64	50	52	73		342	215819	0.721939		0.115683	0.109176	0.139544	0.109176	0.113514	0.159067		39.8225	30.8342	39.408	33.2917	39.1602	49.2682		5.31551	4.94646	5.30042	5.05709	5.29132	5.62259		36.6883	40.5734	1.1059
Teth39_2257	V-type ATPase, D subunit	209	50	69	66	53	50	53		341	216160	0.723079		0.240813	0.331722	0.317368	0.255167	0.240813	0.255167		82.897	93.6876	89.6264	77.8101	83.076	79.0335		6.37325	6.54979	6.48585	6.28188	6.37636	6.30439		88.737	79.9732	0.901239
Teth39_0365	ribosomal protein L7/L12	125	42	27	46	86	51	86		338	216498	0.72421		0.33864	0.21864	0.37064	0.69064	0.41064	0.69064		116.573	61.75	104.671	210.602	141.663	213.913		6.86509	5.94837	6.70971	7.71837	7.14632	7.74088		94.331	188.726	2.00068	0.0199178
Teth39_0811	UDP-N-acetylmuramoylalanine--D-glutamate ligase	454	60	65	45	51	53	63		337	216835	0.725337		0.132885	0.143899	0.0998458	0.113062	0.117467	0.139493		45.7442	40.641	28.1969	34.4767	40.5239	43.2056		5.51552	5.34486	4.81747	5.10755	5.3407	5.43315		38.194	39.402	1.03163
Teth39_1361	glycyl-tRNA synthetase	462	64	53	45	63	58	53		336	217171	0.726461		0.139242	0.115433	0.0981169	0.137078	0.126255	0.115433		47.9325	32.6014	27.7087	41.8002	43.5557	35.7533		5.58293	5.02686	4.79227	5.38544	5.44479	5.16		36.0809	40.3697	1.11887
Teth39_0388	ribosomal protein S8	132	49	60	56	66	52	50		333	217504	0.727575		0.373712	0.457045	0.426742	0.5025	0.396439	0.381288		128.646	129.082	120.514	153.231	136.764	118.097		7.00726	7.01215	6.91306	7.25956	7.09554	6.88383		126.081	136.031	1.07892
Teth39_1755	preprotein translocase, SecA subunit	897	64	60	61	42	48	55		330	217834	0.728679		0.0717168	0.0672575	0.0683724	0.0471906	0.0538796	0.0616834		24.6876	18.9954	19.3087	14.3902	18.5874	19.1053		4.62572	4.24758	4.27118	3.84701	4.21626	4.2559		20.9972	17.361	0.826822
Teth39_2109	peptide chain release factor 1	356	45	63	32	57	64	68		329	218163	0.72978		0.127331	0.177893	0.0908146	0.161039	0.180702	0.191938		43.8323	50.242	25.6465	49.1069	62.3388	59.4494		5.45392	5.65082	4.68069	5.61785	5.96206	5.89359		39.9069	56.965	1.42745
Teth39_1820	homocitrate synthase	383	39	32	40	65	67	85		328	218491	0.730877		0.102689	0.0844125	0.1053	0.170574	0.175796	0.222794		35.3495	23.8404	29.7373	52.0145	60.6464	69.0064		5.14362	4.57534	4.8942	5.70084	5.92235	6.10866		29.6424	60.5557	2.04287	0.00278909
Teth39_2137	methionyl-tRNA synthetase	633	41	37	43	64	49	90		324	218815	0.731961		0.0652923	0.0589731	0.0684518	0.101627	0.0779305	0.142701		22.476	16.6556	19.3311	30.9899	26.8845	44.1992		4.49032	4.05794	4.27285	4.95373	4.7487	5.46595		19.4876	34.0245	1.74596	0.0184816
Teth39_1262	heat shock protein HslVU, ATPase subunit HslU	459	68	50	67	47	41	49		322	219137	0.733038		0.148867	0.109651	0.146688	0.103115	0.0900436	0.107473		51.2457	30.9686	41.4255	31.4437	31.0633	33.2878		5.67936	4.95273	5.37245	4.9747	4.95714	5.05692		41.2133	31.9316	0.77479
Teth39_1737	CoA-binding domain protein	224	43	46	81	56	40	55		321	219458	0.734112		0.193437	0.20683	0.36308	0.251473	0.180045	0.247009		66.5885	58.4146	102.536	76.6836	62.112	76.5066		6.0572	5.86826	6.67998	6.26085	5.9568	6.25751		75.8462	71.7674	0.946222
Teth39_1888	glutamate-1-semialdehyde-2,1-aminomutase	626	53	55	48	46	56	62		320	219778	0.735182		0.0851917	0.0883866	0.0772045	0.0740096	0.089984	0.0995687		29.3262	24.9628	21.8029	22.5683	31.0428	30.8396		4.87412	4.64171	4.44645	4.49622	4.95619	4.94671		25.364	28.1502	1.10985
Teth39_0386	ribosomal protein L5	179	41	55	59	59	54	49		317	220095	0.736242		0.230894	0.309106	0.331453	0.331453	0.30352	0.275587		79.4823	87.3001	93.6038	101.072	104.708	85.358		6.31256	6.44791	6.54849	6.65924	6.71023	6.41545		86.7954	97.0462	1.1181
Teth39_1212	NusA antitermination factor	346	50	45	40	67	57	57		316	220411	0.737299		0.145462	0.131012	0.116561	0.194595	0.165694	0.165694		50.0736	37.0013	32.9173	59.3394	57.1611	51.3206		5.64598	5.2095	5.04077	5.89092	5.83696	5.68147		39.9974	55.9404	1.3986	0.0418953
Teth39_0147	CTP synthase	533	50	50	54	63	43	54		314	220725	0.73835		0.0944278	0.0944278	0.101932	0.118818	0.0812946	0.101932		32.5056	26.669	28.7862	36.232	28.0451	31.5717		5.02262	4.73709	4.84731	5.17919	4.80968	4.98056		29.3203	31.9496	1.08968
Teth39_1307	protein of unknown function DUF322	116	48	53	60	53	50	49		313	221038	0.739397		0.416638	0.459741	0.520086	0.459741	0.433879	0.425259		143.422	129.844	146.875	140.192	149.68	131.716		7.16413	7.02063	7.19844	7.13126	7.22574	7.04129		140.047	140.53	1.00345
Teth39_1729	ferredoxin-dependent glutamate synthase	546	46	47	30	61	62	67		313	221351	0.740444		0.0848535	0.086685	0.0555495	0.112326	0.114158	0.123315		29.2098	24.4822	15.6874	34.2524	39.3822	38.1946		4.86838	4.61366	3.97154	5.09813	5.29947	5.2553		23.1265	37.2764	1.61185	0.0323632
Teth39_1039	thioredoxin	223	36	61	58	46	55	55		311	221662	0.741484		0.162915	0.275022	0.26157	0.207758	0.248117	0.248117		56.0814	77.674	73.8685	63.3531	85.5955	76.8497		5.80945	6.27936	6.20689	5.98534	6.41946	6.26397		69.2079	75.2661	1.08754
Teth39_2289	glucose inhibited division protein A	633	51	44	38	49	62	65		309	221971	0.742518		0.08109	0.0700316	0.0605529	0.0779305	0.0984676	0.103207		27.9142	19.7789	17.1004	23.7639	33.9694	31.9665		4.80293	4.30589	4.09596	4.5707	5.08617	4.99849		21.5978	29.9	1.3844
Teth39_1057	beta-lactamase domain protein	560	45	51	46	60	49	53		304	222275	0.743535		0.0809464	0.0916607	0.0827321	0.107732	0.0880893	0.0952321		27.8648	25.8875	23.364	32.8515	30.3891	29.4964		4.80037	4.69419	4.54621	5.03789	4.92548	4.88247		25.7054	30.9124	1.20256
Teth39_1279	signal recognition particle-docking protein FtsY	319	35	52	39	46	61	70		303	222578	0.744548		0.110752	0.164044	0.123292	0.145235	0.192257	0.22047		38.1251	46.3305	34.8181	44.2876	66.325	68.2867		5.25267	5.53389	5.12177	5.46883	6.05148	6.09353		39.7579	59.6331	1.4999	0.0491662
Teth39_0858	molybdenum cofactor synthesis domain	165	49	55	56	42	45	52		299	222877	0.745548		0.29897	0.335333	0.341394	0.256545	0.274727	0.317152		102.917	94.7074	96.4113	78.2303	94.7757	98.232		6.68533	6.56541	6.59113	6.28965	6.56644	6.61812		98.0118	90.4126	0.922467
Teth39_0689	2-isopropylmalate synthase/homocitrate synthase family protein	520	43	44	33	53	53	69		295	223172	0.746535		0.0833269	0.08525	0.0640962	0.102558	0.102558	0.133327		28.6843	24.077	18.1011	31.2737	35.3804	41.2956		4.84219	4.58958	4.178	4.96688	5.14488	5.36792		23.6208	35.9832	1.52337	0.0321233
Teth39_0561	ABC transporter related	374	28	65	69	46	36	49		293	223465	0.747515		0.0757487	0.174679	0.185374	0.123877	0.097139	0.131898		26.0755	49.3342	52.3506	37.7747	33.5111	40.8532		4.70463	5.62452	5.71013	5.23935	5.06657	5.35238		42.5868	37.3797	0.877729
Teth39_2006	alkyl hydroperoxide reductase/ Thiol specific antioxidant/ Mal allergen	215	60	36	58	48	44	46		292	223757	0.748492		0.280605	0.168977	0.271302	0.224791	0.206186	0.215488		96.5947	47.7237	76.6171	68.5471	71.1302	66.7437		6.59387	5.57663	6.25959	6.09902	6.15239	6.06056		73.6452	68.807	0.934304
Teth39_0341	ATP:guanido phosphotransferase	339	46	41	44	48	52	61		292	224049	0.749469		0.136667	0.121917	0.130767	0.142566	0.154366	0.180914		47.0458	34.4329	36.9292	43.4738	53.2532	56.035		5.55599	5.10571	5.20669	5.44207	5.7348	5.80826		39.4693	50.9207	1.29013
Teth39_1686	oligopeptide/dipeptide ABC transporter, ATPase subunit	341	42	37	40	45	57	71		292	224341	0.750446		0.124135	0.109472	0.11827	0.132933	0.168123	0.209179		42.7319	30.918	33.4	40.5361	57.9993	64.7894		5.41724	4.95037	5.06177	5.34113	5.85796	6.01769		35.6833	54.4416	1.52569	0.0487104
Teth39_0300	hypoxanthine phosphoribosyltransferase	181	61	52	48	52	36	41		290	224631	0.751416		0.33884	0.289116	0.267017	0.289116	0.200718	0.228343		116.641	81.6544	75.4068	88.1622	69.244	70.725		6.86594	6.35146	6.23662	6.46209	6.11362	6.14415		91.2342	76.0437	0.833501
Teth39_0882	purine phosphorylase, family 2	256	41	51	43	48	54	52		289	224920	0.752383		0.161445	0.200508	0.169258	0.188789	0.212227	0.204414		55.5755	56.629	47.7992	57.5688	73.2141	63.3136		5.79638	5.82347	5.57892	5.84722	6.19405	5.98444		53.3346	64.6988	1.21308
Teth39_1288	malonyl CoA-acyl carrier protein transacylase	309	46	65	69	35	35	37		287	225207	0.753343		0.149935	0.211424	0.224369	0.114337	0.114337	0.120809		51.6134	59.712	63.3629	34.8655	39.4439	37.4184		5.68967	5.89995	5.98557	5.12373	5.30173	5.22568		58.2294	37.2426	0.639584	0.00327983
Teth39_0162	ribose-phosphate pyrophosphokinase	316	40	38	35	49	61	62		285	225492	0.754296		0.127627	0.121297	0.111804	0.156108	0.194082	0.197247		43.9339	34.2578	31.5739	47.603	66.9547	61.0937		5.45726	5.09836	4.98066	5.57298	6.06511	5.93295		36.5885	58.5505	1.60024	0.0177984
Teth39_0010	DNA topoisomerase IV, B subunit	633	50	53	41	53	44	44		285	225777	0.755249		0.0795103	0.0842496	0.0652923	0.0842496	0.0700316	0.0700316		27.3704	23.7944	18.4388	25.6908	24.1596	21.691		4.77455	4.57255	4.20468	4.68318	4.59452	4.43903		23.2012	23.8471	1.02784
Teth39_0879	putative translation initiation factor, aIF-2BI family	345	47	39	41	46	52	58		283	226060	0.756196		0.137188	0.114	0.119797	0.13429	0.151681	0.169072		47.2254	32.1968	33.8313	40.95	52.3271	52.3672		5.56149	5.00884	5.08029	5.35579	5.70949	5.71059		37.7511	48.5481	1.286
Teth39_1848	peptidase M42 family protein	327	49	60.6769	49.4016	45.375	37.1546	40.8913		282.5	226343	0.757141		0.150856	0.186566	0.152085	0.139771	0.114632	0.126059		51.9304	52.6913	42.9494	42.6213	39.5458	39.0445		5.69851	5.71949	5.42457	5.4135	5.30545	5.28705		49.1904	40.4039	0.821378
Teth39_0750	dipeptidase, putative	464	51	39	47	39	50	54		280	226623	0.758078		0.110625	0.0847629	0.102004	0.0847629	0.10847	0.117091		38.0813	23.9394	28.8065	25.8474	37.42	36.2667		5.25101	4.58132	4.84832	4.69195	5.22574	5.18057		30.2757	33.178	1.09586
Teth39_1900	cobyric acid synthase CobQ	507	48	48	44	42	46	52		280	226903	0.759014		0.0953254	0.0953254	0.0874359	0.0834911	0.0913807	0.103215		32.8146	26.9225	24.6923	25.4596	31.5246	31.969		5.03627	4.75074	4.62599	4.67014	4.97841	4.9986		28.1432	29.651	1.05358
Teth39_0827	phosphate binding protein	294	46	52	56	54	39	32		279	227182	0.759947		0.157585	0.177993	0.191599	0.184796	0.133776	0.109966		54.2467	50.2702	54.1084	56.3512	46.15	34.06		5.76146	5.65163	5.75778	5.81637	5.52826	5.09001		52.8751	45.5204	0.860904
Teth39_0362	ribosomal protein L11	140	55	58	43	37	40	45		278	227460	0.760877		0.395214	0.416643	0.3095	0.266643	0.288071	0.323786		136.048	117.671	87.4043	81.3093	99.3791	100.287		7.08797	6.87862	6.44963	6.34535	6.63487	6.64799		113.708	93.6584	0.823676
Teth39_0730	transcriptional regulator, DeoR family	340	43	46	34	49	55	51		278	227738	0.761807		0.127441	0.136265	0.100971	0.145088	0.162735	0.150971		43.87	38.4849	28.5146	44.2428	56.1406	46.7604		5.45516	5.26622	4.83363	5.46737	5.81097	5.54722		36.9565	49.0479	1.32718
Teth39_0578	putative glucokinase, ROK family	312	42	65	48	32	44	45		276	228014	0.762731		0.135673	0.209391	0.154904	0.103622	0.142083	0.145288		46.7038	59.1378	43.7456	31.5981	49.016	45.0005		5.54547	5.88601	5.45107	4.98177	5.61518	5.49187		49.8624	41.8716	0.839742
Teth39_0012	NADH:flavin oxidoreductase/NADH oxidase	337	41	53	46	53	43	40		276	228290	0.763654		0.122641	0.158249	0.137478	0.158249	0.128576	0.119674		42.2176	44.694	38.8244	48.2561	44.3562	37.0667		5.39977	5.48201	5.27889	5.59264	5.47106	5.21205		41.912	43.2263	1.03136
Teth39_0897	Cystathionine gamma-synthase	393	42	55	55	42	39.8864	41		274.886	228564	0.764573		0.10771	0.140789	0.140789	0.10771	0.102332	0.105165		37.0778	39.7627	39.7594	32.8448	35.3025	32.5731		5.21248	5.31334	5.31323	5.03759	5.1417	5.02561		38.8666	33.5734	0.863812
Teth39_1579	hypothetical protein	337	55	48	55	50	33	33		274	228838	0.76549		0.164184	0.143412	0.164184	0.149347	0.0989021	0.0989021		56.5183	40.5037	46.3663	45.5415	34.1193	30.6331		5.82065	5.33998	5.53501	5.50911	5.09252	4.93702		47.7961	36.7647	0.769198
Teth39_0204	aldo/keto reductase	377	39	30	37	59	50	58		273	229111	0.766403		0.104324	0.0804509	0.0990186	0.157374	0.133501	0.154721		35.9121	22.7216	27.9633	47.9892	46.0554	47.9222		5.1664	4.50599	4.80546	5.58464	5.5253	5.58262		28.8657	47.3223	1.6394	0.0102929
Teth39_2119	electron transport complex, RnfABCDGE type, B subunit	271	54	42	26	45	46	58		271	229382	0.76731		0.20048	0.156199	0.0971587	0.167269	0.170959	0.21524		69.0126	44.115	27.4381	51.0067	58.9777	66.6667		6.10879	5.4632	4.77811	5.67261	5.8821	6.05889		46.8552	58.8837	1.25672
Teth39_0537	FAD dependent oxidoreductase	502	56	54	48	37	35	41		271	229653	0.768216		0.112211	0.108227	0.0962749	0.0743625	0.0703785	0.0823307		38.6273	30.5663	27.1885	22.6759	24.2792	25.5004		5.27155	4.93387	4.76492	4.50309	4.60165	4.67245		32.1274	24.1519	0.751754
Teth39_1685	oligopeptide/dipeptide ABC transporter, ATPase subunit	320	47	32	50	48	43	49		269	229922	0.769116		0.147906	0.101031	0.157281	0.151031	0.135406	0.154156		50.9149	28.534	44.417	46.0551	46.7126	47.7471		5.67002	4.83461	5.47304	5.52529	5.54574	5.57734		41.2886	46.8383	1.13441
Teth39_1731	oxidoreductase FAD/NAD(P)-binding domain protein	281	60	52	43	39	38	36		268	230190	0.770013		0.214698	0.186228	0.154199	0.139964	0.136406	0.129288		73.9069	52.5959	43.5466	42.6804	47.0574	40.0447		6.20764	5.71688	5.44449	5.4155	5.55635	5.32354		56.6831	43.2608	0.763204
Teth39_0409	ribosomal protein S9	130	37	53	44	42	41	49		266	230456	0.770902		0.287154	0.410231	0.341	0.325615	0.317923	0.379462		98.8491	115.861	96.3	99.2923	109.677	117.531		6.62716	6.85625	6.58946	6.63361	6.77712	6.8769		103.67	108.834	1.04981
Teth39_0152	putative PTS IIA-like nitrogen-regulatory protein PtsN	148	46	48	63	25	41	43		266	230722	0.771792		0.313041	0.326554	0.427905	0.171149	0.279257	0.29277		107.76	92.2279	120.843	52.1896	96.3382	90.6803		6.75168	6.52713	6.91698	5.70569	6.59004	6.50272		106.944	79.7361	0.74559
Teth39_1327	Diaminopimelate epimerase	269	39	58	42	40	41	46		266	230988	0.772682		0.146208	0.21684	0.157361	0.149926	0.153643	0.17223		50.3303	61.2417	44.4394	45.7179	53.0039	53.3453		5.65336	5.93644	5.47377	5.51469	5.72803	5.73729		52.0038	50.6891	0.974718
Teth39_0566	carboxyl-terminal protease	398	42	43	32	46	54	48		265	231253	0.773568		0.106357	0.108869	0.0812312	0.116407	0.136508	0.121432		36.612	30.7477	22.9401	35.4968	47.0925	37.6114		5.19424	4.94241	4.5198	5.14962	5.55743	5.2331		30.0999	40.0669	1.33113
Teth39_1646	NAD+ synthetase	543	47	43	56	45	33	41		265	231518	0.774455		0.0871639	0.0797974	0.103738	0.0834807	0.0613812	0.0761142		30.0051	22.537	29.2962	25.4564	21.1753	23.575		4.90714	4.49422	4.87264	4.66995	4.40431	4.55919		27.2794	23.4022	0.857871
Teth39_0854	molybdopterin-guanine dinucleotide biosynthesis protein B	230	38	73	56	39	31	26		263	231781	0.775335		0.166652	0.318826	0.244913	0.171	0.136217	0.114478		57.3679	90.0453	69.1646	52.1443	46.9924	35.4576		5.84217	6.49258	6.11196	5.70444	5.55436	5.14802		72.1926	44.8648	0.621459	0.0325613
Teth39_2261	H(+)-transporting two-sector ATPase	334	38	39	46	42	43	54		262	232043	0.776211		0.11476	0.117754	0.138713	0.126737	0.129731	0.162665		39.5049	33.2571	39.1731	38.6467	44.7546	50.3825		5.30396	5.05559	5.29179	5.27227	5.48396	5.65485		37.3117	44.5946	1.19519
Teth39_0400	ribosomal protein S11	130	33	47	33	46	48	54		261	232304	0.777084		0.256385	0.364077	0.256385	0.356385	0.371769	0.417923		88.2572	102.825	72.4042	108.675	128.253	129.444		6.46364	6.68405	6.178	6.76388	7.00285	7.01619		87.829	122.124	1.39048	0.0343436
Teth39_0859	molybdenum cofactor synthesis domain	414	41	63	29	34	42	52		261	232565	0.777957		0.0998309	0.152971	0.0708454	0.0829227	0.102246	0.126401		34.3656	43.2033	20.0071	25.2862	35.273	39.1504		5.10289	5.43307	4.32244	4.66028	5.14049	5.29096		32.5253	33.2366	1.02187
Teth39_1184	aminotransferase, class I and II	395	33	56	64	34	41	32		260	232825	0.778827		0.0843797	0.142608	0.162861	0.0869114	0.104633	0.0818481		29.0467	40.2763	45.9927	26.5025	36.0964	25.351		4.8603	5.33186	5.52333	4.72806	5.17378	4.66397		38.4386	29.3166	0.762688
Teth39_1559	SNO glutamine amidotransferase	189	24	36	30	50	54	65		259	233084	0.779693		0.12873	0.192222	0.160476	0.266296	0.28746	0.345661		44.3138	54.2889	45.3192	81.2037	99.1683	107.062		5.46968	5.76258	5.50205	6.34347	6.63181	6.74231		47.974	95.8115	1.99716	0.00124806
Teth39_1207	phosphoesterase, RecJ domain protein	317	34	45	40	35	47	55		256	233340	0.78055		0.108297	0.142997	0.127224	0.111451	0.149306	0.174543		37.2797	40.3863	35.9287	33.9856	51.5077	54.0614		5.22032	5.33579	5.16706	5.08685	5.68672	5.75653		37.8649	46.5182	1.22853
Teth39_1754	peptide chain release factor 2	330	47	45	46	41	42	35		256	233596	0.781406		0.143424	0.137364	0.140394	0.125242	0.128273	0.107061		49.372	38.7953	39.6479	38.1911	44.2516	33.1601		5.62562	5.27781	5.30917	5.25516	5.46766	5.05138		42.6051	38.5343	0.904453
Teth39_0618	Acetamidase/Formamidase	299	42	59	34	40	40	39		254	233850	0.782256		0.141572	0.198428	0.114816	0.134883	0.134883	0.131538		48.7344	56.0416	32.4246	41.1308	46.532	40.7417		5.60687	5.80843	5.01902	5.36215	5.54015	5.34843		45.7335	42.8015	0.935889
Teth39_1762	sigma 54 modulation protein/ribosomal protein S30EA	181	48	48	44	37	37	39		253	234103	0.783102		0.267017	0.267017	0.244917	0.206243	0.206243	0.217293		91.9171	75.4129	69.1658	62.8912	71.1499	67.3025		6.52226	6.23674	6.11199	5.97479	6.15279	6.07259		78.8319	67.1146	0.851363
Teth39_0579	AMP-dependent synthetase and ligase	492	30	41	45	52	41	44		253	234356	0.783948		0.0616463	0.0840041	0.0921341	0.106362	0.0840041	0.0901016		21.221	23.7251	26.0191	32.4337	28.9798	27.9074		4.40742	4.56834	4.7015	5.01942	4.85698	4.80257		23.6551	29.7736	1.25866	0.0470736
Teth39_1832	ABC transporter related	509	28	28	27	44	62	63		252	234608	0.784791		0.0556582	0.0556582	0.0536935	0.0870923	0.122456	0.12442		19.1596	15.7194	15.1633	26.5577	42.2449	38.537		4.26	3.97447	3.92251	4.73106	5.40071	5.26817		16.6808	35.7799	2.14498	0.00374293
Teth39_2026	putative transcriptional regulator, AsnC family	162	41	46	33	45	35	51		251	234859	0.785631		0.255123	0.285988	0.205741	0.279815	0.218086	0.316852		87.8231	80.7708	58.1022	85.326	75.2357	98.1392		6.45653	6.33576	5.86052	6.41491	6.23334	6.61676		75.5654	86.2336	1.14118
Teth39_1085	peptidase M24	354	44	67	38	39	35	26		249	235108	0.786464		0.125226	0.190198	0.108277	0.111102	0.0998023	0.0743785		43.1075	53.7171	30.5779	33.879	34.4299	23.0374		5.42987	5.74731	4.93442	5.08232	5.10559	4.52591		42.4675	30.4488	0.71699
Teth39_0860	molybdenum cofactor synthesis domain	635	42	46	36	38	41	46		249	235357	0.787297		0.0666614	0.0729606	0.0572126	0.0603622	0.0650866	0.0729606		22.9474	20.6061	16.1571	18.4067	22.4536	22.5982		4.52026	4.365	4.0141	4.20216	4.48888	4.49814		19.9035	21.1529	1.06277
Teth39_0808	UDP-N-acetylmuramyl-tripeptide synthetase	483	34	54	44	29.9667	46	41		248.967	235606	0.78813		0.0710766	0.112484	0.0917805	0.062726	0.0959213	0.0855694		24.4672	31.7687	25.9193	19.1275	33.091	26.5036		4.61278	4.98954	4.69595	4.25758	5.04837	4.72811		27.3851	26.2407	0.958212
Teth39_0351	glutamyl-tRNA synthetase	485	39	44	47	35	37	45		247	235853	0.788956		0.0810928	0.0914021	0.0975876	0.0728454	0.0769691	0.0934639		27.9152	25.8145	27.5592	22.2133	26.5529	28.9488		4.80298	4.69011	4.78446	4.47335	4.7308	4.85543		27.0963	25.905	0.956034
Teth39_1188	metal dependent phosphohydrolase	508	46	45	38	35	44	39		247	236100	0.789782		0.0912008	0.0892323	0.0754528	0.0695472	0.0872638	0.0774213		31.3947	25.2017	21.3082	21.2075	30.1043	23.9798		4.97245	4.65545	4.41334	4.40651	4.9119	4.58375		25.9682	25.0972	0.96646
Teth39_1000	SpoIID/LytB domain	762	28	27	28	39	57	66		245	236345	0.790602		0.0371785	0.0358661	0.0371785	0.0516142	0.0752362	0.0870472		12.7982	10.1296	10.4994	15.7391	25.9551	26.9613		3.67787	3.3405	3.39223	3.97628	4.69794	4.75282		11.1424	22.8852	2.05388	0.00937836
Teth39_0370	ribosomal protein S7	156	41	32	38	40	35	57		243	236588	0.791414		0.264936	0.207244	0.245705	0.258526	0.226474	0.3675		91.2009	58.5313	69.3883	78.8341	78.1293	113.827		6.51098	5.87114	6.11662	6.30075	6.28779	6.83069		73.0402	90.2633	1.2358
Teth39_0691	dienelactone hydrolase	259	36	43	42	34	39	49		243	236831	0.792227		0.14027	0.167297	0.163436	0.132548	0.151853	0.190463		48.2863	47.2494	46.1552	40.4189	52.3865	58.9926		5.59354	5.56222	5.52842	5.33696	5.71112	5.88246		47.2303	50.5993	1.07133
Teth39_1797	transcriptional regulator, LacI family	338	36	39	35	40	47	45		242	237073	0.793037		0.107485	0.116361	0.104527	0.11932	0.14003	0.134112		37.0004	32.8636	29.5188	36.385	48.3075	41.5389		5.20947	5.03842	4.88356	5.18527	5.59418	5.37639		33.1276	42.0771	1.27015
Teth39_1709	phosphoribosylaminoimidazolecarboxamide formyltransferase/IMP cyclohydrolase	508	26	45	29	42	46	54		242	237315	0.793846		0.0518307	0.0892323	0.0577362	0.0833268	0.0912008	0.106949		17.8421	25.2017	16.305	25.4094	31.4625	33.1255		4.15721	4.65545	4.02724	4.66729	4.97556	5.04987		19.7829	29.9991	1.51642	0.0326523
Teth39_2274	single-strand binding protein	150	36	53	44	32	43	31		239	237554	0.794646		0.2422	0.355533	0.295533	0.215533	0.288867	0.208867		83.3743	100.412	83.46	65.7241	99.6535	64.6927		6.38153	6.64979	6.38301	6.03835	6.63885	6.01553		89.0823	76.6901	0.860891
Teth39_0818	cell division protein FtsA	408	44	50	30	53	35	27		239	237793	0.795445		0.108652	0.123358	0.0743382	0.130711	0.0865931	0.0669853		37.4021	34.8397	20.9935	39.8586	29.873	20.7475		5.22505	5.12266	4.39187	5.31682	4.90077	4.37487		31.0784	30.1597	0.970438
Teth39_0018	3-isopropylmalate dehydrogenase	355	43	32	35	39	33	56		238	238031	0.796241		0.122056	0.0910704	0.0995211	0.110789	0.0938873	0.158676		42.0164	25.7208	28.1052	33.7836	32.3893	49.1471		5.39288	4.68486	4.81277	5.07825	5.01745	5.61903		31.9475	38.44	1.20322
Teth39_0429	Desulfoferrodoxin, ferrous iron-binding region	124	51	34	33	40	39	38		235	238266	0.797028		0.413952	0.276855	0.26879	0.325242	0.317177	0.309113		142.498	78.1915	75.9077	99.1784	109.42	95.7422		7.15479	6.28894	6.24617	6.63195	6.77373	6.58108		98.8656	101.447	1.02611
Teth39_0006	Alpha-glucosidase	752	38	35	30	46	40	46		235	238501	0.797814		0.0509707	0.0469814	0.0403324	0.061609	0.0536303	0.061609		17.546	13.2688	11.3901	18.7869	18.5014	19.0823		4.13307	3.72997	3.50971	4.23165	4.20957	4.25416		14.0683	18.7902	1.33564
Teth39_0926	hypothetical protein	1227	39	31	36	46	42	41		235	238736	0.7986		0.0320538	0.0255338	0.0296088	0.0377588	0.0344988	0.0336838		11.0341	7.21146	8.36167	11.5141	11.9014	10.4329		3.4639	2.85029	3.06379	3.52532	3.57306	3.38307		8.86908	11.2828	1.27215
Teth39_1623	Mannose-1-phosphate guanylyltransferase (GDP)	357	59	56	33	28	31	27		234	238970	0.799383		0.16619	0.157787	0.0933613	0.0793557	0.0877591	0.0765546		57.209	44.5635	26.3657	24.1985	30.2752	23.7114		5.83817	5.47779	4.72059	4.59685	4.92007	4.56751		42.7127	26.0617	0.610163
Teth39_0803	peptidase M16 domain protein	425	40	28	33	45	35	53		234	239204	0.800165		0.0948941	0.0666588	0.0784235	0.106659	0.0831294	0.125482		32.6661	18.8263	22.1472	32.5242	28.6781	38.8659		5.02972	4.23468	4.46905	5.02344	4.84188	5.28043		24.5465	33.3561	1.35889
Teth39_2290	tRNA modification GTPase TrmE	460	37	31	33	41	42	50		234	239438	0.800948		0.0811522	0.0681087	0.0724565	0.0898478	0.0920217	0.109413		27.9356	19.2358	20.4621	27.3979	31.7457	33.8887		4.80403	4.26572	4.35488	4.776	4.98849	5.08273		22.5445	31.0108	1.37554
Teth39_1304	degV family protein	280	46	36	40	37	39	35		233	239671	0.801727		0.165464	0.12975	0.144036	0.133321	0.140464	0.126179		56.959	36.645	40.6764	40.6547	48.4575	39.0815		5.83185	5.19554	5.34612	5.34535	5.59865	5.28842		44.7601	42.7312	0.954672
Teth39_2248	Adenylosuccinate synthase	426	38	27	34	36	45	53		233	239904	0.802507		0.0899765	0.0641549	0.0805869	0.0852817	0.106408	0.125188		30.9733	18.1191	22.7581	26.0056	36.7089	38.7747		4.95295	4.17944	4.50831	4.70075	5.19806	5.27704		23.9502	33.8297	1.4125
Teth39_0754	nitrogen-fixing NifU domain protein	73	38	45	32	44	38	35		232	240136	0.803283		0.525068	0.620959	0.442877	0.60726	0.525068	0.483973		180.748	175.376	125.071	185.176	181.139	149.902		7.49784	7.45431	6.9666	7.53276	7.50095	7.22787		160.398	172.072	1.07278
Teth39_1808	3-methyl-2-oxobutanoate hydroxymethyltransferase	274	26	44	41	39	36	46		232	240368	0.804059		0.0960949	0.161788	0.150839	0.14354	0.132591	0.169088		33.0795	45.6935	42.5978	43.7707	45.7414	52.3718		5.04786	5.51392	5.41271	5.45189	5.51543	5.71072		40.4569	47.2947	1.16901
Teth39_1970	D-isomer specific 2-hydroxyacid dehydrogenase, NAD-binding	332	43	45	40	31	36	37		232	240600	0.804835		0.130512	0.136536	0.121476	0.0943675	0.109428	0.11244		44.9272	38.5616	34.3054	28.7762	37.7505	34.8262		5.48952	5.26909	5.10036	4.8468	5.23842	5.1221		39.2647	33.7843	0.860423
Teth39_0516	Histidinol dehydrogenase	427	35	32	27	53	37	48		232	240832	0.805611		0.08274	0.0757143	0.0640047	0.124895	0.0874239	0.113185		28.4822	21.3838	18.0752	38.085	30.1596	35.057		4.83199	4.41845	4.17594	5.25115	4.91454	5.13163		22.6471	34.4339	1.52045	0.0280095
Teth39_0161	UDP-N-acetylglucosamine pyrophosphorylase	457	23	33	29	42	51	54		232	241064	0.806387		0.0510503	0.0729322	0.0641794	0.0926258	0.112319	0.118884		17.5734	20.5981	18.1246	28.2451	38.7481	36.8222		4.13532	4.36444	4.17988	4.81993	5.27605	5.2025		18.7654	34.6051	1.8441	0.00265291
Teth39_0982	3-dehydroquinate synthase	356	19	43	30	39	44	56		231	241295	0.80716		0.0542978	0.121713	0.0851966	0.110478	0.124522	0.15823		18.6913	34.3753	24.0599	33.6887	42.9579	49.009		4.2243	5.1033	4.58856	5.07419	5.42485	5.61497		25.7088	41.8852	1.62921	0.0427727
Teth39_0334	PTS system, fructose-specific, IIB subunnit	103	31	65	80	10	26	18		230	241525	0.807929		0.304175	0.634272	0.779903	0.100291	0.255631	0.177961		104.708	179.136	220.248	30.5825	88.1878	55.1203		6.71023	7.48491	7.78299	4.93464	6.46251	5.78451		168.031	57.9636	0.344958	0.0194829
Teth39_0151	1-phosphofructokinase	310	51	39	47	26	30	35		228	241753	0.808692		0.165581	0.126871	0.152677	0.0849355	0.0978387	0.113968		56.9991	35.8319	43.1168	25.9	33.7525	35.2995		5.83287	5.16317	5.43018	4.69488	5.07692	5.14157		45.3159	31.6506	0.698444
Teth39_0373	ribosomal protein S10	102	27	30	55	30	37	48		227	241980	0.809451		0.267941	0.297353	0.542451	0.297353	0.36598	0.473824		92.2354	83.9807	153.191	90.674	126.256	146.758		6.52725	6.39199	7.25919	6.50262	6.98021	7.1973		109.802	121.23	1.10407
Teth39_1625	dTDP-4-dehydrorhamnose 3,5-epimerase	183	30	44	37	41	38	37		227	242207	0.810211		0.165738	0.24224	0.203989	0.225847	0.209454	0.203989		57.0531	68.4154	57.6075	68.8692	72.2575	63.182		5.83423	6.09625	5.84818	6.10579	6.17507	5.98144		61.0253	68.1029	1.11598
Teth39_1272	ribosomal protein L19	114	27	20	35	33	29	81		225	242432	0.810963		0.239737	0.178333	0.309912	0.292368	0.257281	0.713421		82.5264	50.3663	87.5207	89.154	88.7569	220.969		6.36678	5.65439	6.45155	6.47823	6.47179	7.7877		73.4711	132.96	1.80969
Teth39_0316	Shikimate/quinate 5-dehydrogenase	362	27	33	33	38	53	41		225	242657	0.811716		0.0754972	0.0920718	0.0920718	0.105884	0.14732	0.114171		25.989	26.0036	26.0015	32.288	50.8227	35.3625		4.69983	4.70064	4.70052	5.01292	5.6674	5.14415		25.998	39.4911	1.519	0.0303381
Teth39_1776	Type II site-specific deoxyribonuclease	307	31	48	39	31	34	38		221	242878	0.812455		0.102052	0.157427	0.128111	0.102052	0.111824	0.124853		35.1302	44.4617	36.1791	31.1195	38.5772	38.6711		5.13464	5.47449	5.17708	4.95975	5.26968	5.27318		38.5903	36.1226	0.936053
Teth39_2127	hypothetical protein	118	21	29	31	45	43	51		220	243098	0.813191		0.180763	0.248559	0.265508	0.384153	0.367203	0.435		62.2253	70.2	74.9809	117.142	126.678	134.733		5.95943	6.1334	6.22845	6.87212	6.98502	7.07396		69.1354	126.185	1.82518	0.000719265
Teth39_1622	lipopolysaccharide biosynthesis protein	315	33	9	29	36	51	61		219	243317	0.813924		0.10581	0.029619	0.0931111	0.115333	0.162952	0.194698		36.4236	8.36524	26.295	35.1694	56.2155	60.3043		5.1868	3.06441	4.71672	5.13625	5.8129	5.91419		23.6946	50.5631	2.13395
Teth39_1747	carbamate kinase	313	34	36	39	40	35	35		219	243536	0.814656		0.109681	0.11607	0.125655	0.12885	0.112875	0.112875		37.7562	32.7815	35.4856	39.2911	38.9399	34.9611		5.23864	5.03481	5.14916	5.29613	5.28318	5.12768		35.3411	37.7307	1.06762
Teth39_0647	periplasmic binding protein	378	41	56	46	25	26	24		218	243754	0.815386		0.109339	0.149021	0.122566	0.0670106	0.0696561	0.0643651		37.6385	42.0877	34.6133	20.434	24.03	19.9359		5.23414	5.39533	5.11325	4.3529	4.58677	4.3173		38.1131	21.4667	0.563235	0.00142264
Teth39_0384	ribosomal protein L14	122	41	35	36	34	36	35		217	243971	0.816111		0.33877	0.28959	0.297787	0.281393	0.297787	0.28959		116.618	81.7883	84.0964	85.8073	102.731	89.6954		6.86564	6.35382	6.39397	6.42303	6.68272	6.48696		94.1674	92.7445	0.984889
Teth39_1027	adenine phosphoribosyltransferase	173	27	45	31	30	43	40		216	244187	0.816834		0.157977	0.262023	0.181098	0.175318	0.250462	0.233121		54.3816	74.0026	51.143	53.461	86.4048	72.2052		5.76505	6.2095	5.67647	5.74041	6.43304	6.17403		59.8424	70.6903	1.18127
Teth39_0679	Phosphotransferase system, phosphocarrier protein HPr	88	25	25	29	30	48	58		215	244402	0.817553		0.287841	0.287841	0.333295	0.344659	0.549205	0.662841		99.0857	81.2942	94.1242	105.099	189.465	205.303		6.6306	6.34508	6.55649	6.71561	7.56579	7.68161		91.5014	166.623	1.82098	0.0357153
Teth39_0224	arginine biosynthesis bifunctional protein ArgJ	406	8	13	8	71	51	64		215	244617	0.818272		0.0205172	0.0328325	0.0205172	0.17569	0.126429	0.158448		7.06281	9.27281	5.79417	53.5743	43.6154	49.0765		2.82024	3.21301	2.5346	5.74347	5.44677	5.61696		7.37659	48.7554	6.60948	2.92487e-05
Teth39_1397	GTP-binding protein LepA	603	29	42	31	44	37	31		214	244831	0.818988		0.0486401	0.070199	0.0519569	0.0735158	0.0619071	0.0519569		16.7438	19.8261	14.6729	22.4177	21.3568	16.0927		4.06555	4.30933	3.87508	4.48657	4.41662	4.00834		17.0809	19.9557	1.1683
Teth39_1597	iron-containing alcohol dehydrogenase	401	9	13	6	52	74	59		213	245044	0.819701		0.0232668	0.0332419	0.0157855	0.130499	0.185362	0.147955		8.00932	9.38843	4.45791	39.7939	63.9462	45.8264		3.00168	3.23088	2.15637	5.31448	5.99879	5.51811		7.28522	49.8555	6.84338	0.000349327
Teth39_0441	thymidylate synthase complementing protein ThyX	506	31	29	32	40	43	36		211	245255	0.820407		0.061917	0.0579644	0.0638933	0.0797036	0.0856324	0.0717984		21.3142	16.3708	18.0438	24.3046	29.5415	22.2383		4.41374	4.03305	4.17343	4.60316	4.88467	4.47497		18.5762	25.3615	1.36526	0.042976
Teth39_0559	diaminopimelate decarboxylase	445	16	25	21	44	60	44		210	245465	0.821109		0.0366966	0.0569213	0.0479326	0.099618	0.135573	0.099618		12.6324	16.0762	13.5364	30.3772	46.7701	30.8549		3.65905	4.00685	3.75877	4.92492	5.54751	4.94743		14.0816	36.0007	2.55657	0.00139924
Teth39_1991	Glycine dehydrogenase (decarboxylating)	484	28	34	35	35	40	38		210	245675	0.821811		0.0585331	0.0709298	0.0729959	0.0729959	0.0833264	0.0791942		20.1493	20.0325	20.6144	22.2592	28.746	24.529		4.33266	4.32427	4.36558	4.47633	4.84529	4.61642		20.2654	25.1781	1.24242
Teth39_1016	S-adenosylmethionine--tRNA-ribosyltransferase- isomerase	341	27	25	23	41	48	45		209	245884	0.822511		0.0801466	0.0742815	0.0684164	0.121202	0.14173	0.132933		27.5895	20.9792	19.3211	36.9591	48.8942	41.1735		4.78605	4.39089	4.27211	5.20786	5.61159	5.36364		22.6299	42.3423	1.87107	0.00440542
Teth39_0480	hybrid cluster protein	547	38	41	30	32	30	37		208	246092	0.823206		0.0700731	0.0755576	0.0554479	0.0591042	0.0554479	0.068245		24.1218	21.3396	15.6588	18.0231	19.1285	21.1377		4.59227	4.41546	3.9689	4.17177	4.25765	4.40174		20.3734	19.4297	0.953683
Teth39_1694	DNA ligase, NAD-dependent	662	32	43	32	35	29	37		208	246300	0.823902		0.0488369	0.0654532	0.0488369	0.0533686	0.0443051	0.0563897		16.8115	18.4858	13.7918	16.2741	15.2844	17.4657		4.07137	4.20834	3.78573	4.0245	3.93399	4.12645		16.363	16.3414	0.998679
Teth39_0568	2-phosphosulfolactate phosphatase	241	28	29	25	26	49	49		206	246506	0.824591		0.117552	0.121701	0.105104	0.109253	0.204689	0.204689		40.4658	34.3718	29.6818	33.3153	70.6137	63.3987		5.33863	5.10315	4.89151	5.05811	6.14188	5.98638		34.8398	55.7759	1.60093
Teth39_1492	protein of unknown function DUF583	132	28	51	15	13	54	44		205	246711	0.825277		0.214621	0.388864	0.116136	0.100985	0.411591	0.335833		73.8807	109.826	32.7975	30.794	141.991	104.018		6.20713	6.77907	5.03551	4.94458	7.14966	6.70069		72.168	92.2678	1.27851
Teth39_2250	methyl-accepting chemotaxis sensory transducer	415	15.6923	21.7222	38	33	32.9412	63		204.356	246916	0.825961		0.038608	0.0531379	0.0923614	0.0803133	0.0801715	0.152602		13.2903	15.0076	26.0833	24.4905	27.6576	47.2659		3.7323	3.90762	4.70506	4.61415	4.78961	5.56273		18.1271	33.138	1.82809
Teth39_1557	Phosphomannomutase	455	37	30	36	28	34	39		204	247120	0.826643		0.082044	0.0666593	0.0798462	0.0622637	0.0754505	0.0864396		28.2426	18.8264	22.5489	18.9865	26.029	26.7731		4.8198	4.23469	4.49499	4.2469	4.70205	4.74271		23.206	23.9295	1.03118
Teth39_1347	Uracil phosphoribosyltransferase	178	34	46	40	27	28	28		203	247323	0.827322		0.192865	0.260281	0.226573	0.153539	0.159157	0.159157		66.3914	73.5105	63.9853	46.8199	54.9062	49.2961		6.05293	6.19988	5.99967	5.54905	5.7789	5.6234		67.9624	50.3407	0.740714	0.01369
Teth39_0369	ribosomal protein S12	124	33	48	36	35	27	23		202	247525	0.827998		0.26879	0.389758	0.292984	0.284919	0.220403	0.188145		92.5277	110.078	82.74	86.8825	76.0349	58.2746		6.53181	6.78239	6.37051	6.44099	6.24859	5.86479		95.1154	73.7307	0.775171
Teth39_0376	Ribosomal protein L25/L23	97	38	30	29	26	34	44		201	247726	0.82867		0.395155	0.31268	0.302371	0.271443	0.353918	0.45701		136.027	88.3096	85.3911	82.7732	122.095	141.551		7.08775	6.4645	6.41601	6.37109	6.93186	7.14518		103.243	115.473	1.11846
Teth39_0973	arsenate reductase	145	33	26	41	11	42	47		200	247926	0.829339		0.229862	0.181586	0.285034	0.0781379	0.291931	0.326414		79.1272	51.285	80.4951	23.8272	100.711	101.101		6.3061	5.68046	6.33083	4.57454	6.65407	6.65965		70.3024	75.2129	1.06985
Teth39_0802	peptidase M16 domain protein	421	24	35	30	36	35	40		200	248126	0.830008		0.057791	0.0839192	0.0720428	0.0862945	0.0839192	0.0957957		19.8938	23.7011	20.3452	26.3144	28.9505	29.671		4.31425	4.56688	4.34662	4.71778	4.85552	4.89098		21.3134	28.312	1.32837	0.0183115
Teth39_0333	PTS system, fructose subfamily, IIC subunit	348	48	55	47	20	15	12		197	248323	0.830667		0.138879	0.158994	0.136006	0.0584195	0.0440517	0.035431		47.8075	44.9044	38.4087	17.8143	15.197	10.9741		5.57916	5.48878	5.26336	4.15496	3.92572	3.45603		43.7068	14.6618	0.335458	0.000557378
Teth39_0503	oxidoreductase domain protein	378	31	32	38	36	26	34		197	248520	0.831326		0.0828836	0.0855291	0.101402	0.0961111	0.0696561	0.0908201		28.5316	24.1558	28.6364	29.3079	24.03	28.1299		4.83449	4.5943	4.83978	4.87322	4.58677	4.81403		27.108	27.1559	1.00177
Teth39_0178	Molybdopterin-guanine dinucleotide biosynthesis protein A-like protein	242	30	38	37	30	36	25		196	248716	0.831982		0.125331	0.158388	0.154256	0.125331	0.150124	0.104669		43.1435	44.7333	43.5627	38.218	51.7899	32.4195		5.43107	5.48328	5.44502	5.25618	5.6946	5.01879		43.8132	40.8091	0.931435
Teth39_2061	TrkA-N domain protein	215	31	38	24	32	34	36		195	248911	0.832634		0.145721	0.178279	0.113163	0.150372	0.159674	0.168977		50.1626	50.3509	31.9577	45.8541	55.0846	52.3375		5.64854	5.65395	4.99809	5.51898	5.78358	5.70977		44.1571	51.0921	1.15705
Teth39_0379	ribosomal protein L22	111	46	22	34	35	26	31		194	249105	0.833283		0.417387	0.201171	0.309279	0.318288	0.237207	0.282252		143.68	56.8163	87.3419	97.058	81.832	87.4226		7.16672	5.82823	6.4486	6.60077	6.35459	6.44993		95.9462	88.7708	0.925214
Teth39_1173	RNA modification enzyme, MiaB family	471	27	31	30	34	37	35		194	249299	0.833932		0.0580255	0.066518	0.0643949	0.0728875	0.0792569	0.0750106		19.9745	18.7865	18.1854	22.2261	27.3421	23.2332		4.32009	4.23163	4.18471	4.47418	4.77305	4.53812		18.9822	24.2671	1.27842	0.0355464
Teth39_1438	GTP cyclohydrolase I	133	31	26	33	39	32	32		193	249492	0.834578		0.235564	0.19797	0.250602	0.295714	0.243083	0.243083		81.0899	55.9122	70.7711	90.1743	83.8589	75.2905		6.34145	5.80509	6.14509	6.49464	6.38989	6.2344		69.2577	83.1079	1.19998
Teth39_1192	competence/damage-inducible protein CinA	413	36	36	24	32	37	27		192	249684	0.83522		0.0879661	0.0879661	0.0589104	0.0782809	0.0903874	0.0661743		30.2812	24.8441	16.6366	23.8708	31.1819	20.4963		4.92035	4.63483	4.05629	4.57717	4.96264	4.35729		23.9206	25.183	1.05277
Teth39_0336	translation elongation factor G	679	32	39	26	17	35	43		192	249876	0.835862		0.0476141	0.0579234	0.0387776	0.0255228	0.0520324	0.0638144		16.3906	16.3592	10.951	7.78286	17.9502	19.7654		4.03479	4.03203	3.45299	2.9603	4.16593	4.3049		14.5669	15.1661	1.04114
Teth39_1008	cysteine synthase A	306	32	32	26	26	38	37		191	250067	0.836501		0.105654	0.105654	0.0860458	0.0860458	0.125261	0.121993		36.3699	29.8395	24.2997	26.2386	43.2128	37.7853		5.18467	4.89915	4.60287	4.71362	5.43339	5.23975		30.1697	35.7455	1.18482
Teth39_0557	HAD-superfamily hydrolase, subfamily IA, variant 3	226	29	41	30	33	28	26		187	250254	0.837127		0.129779	0.182876	0.134204	0.147478	0.125354	0.116504		44.6747	51.6493	37.8997	44.9715	43.2447	36.0852		5.48139	5.69068	5.24412	5.49094	5.43445	5.17333		44.7412	41.4338	0.926076
Teth39_1098	Methenyltetrahydrofolate cyclohydrolase	286	30	36	38	33	22	28		187	250441	0.837752		0.106049	0.127028	0.134021	0.116538	0.0780769	0.0990559		36.506	35.8762	37.8482	35.5369	26.935	30.6808		5.19006	5.16496	5.24215	5.15125	4.75141	4.93926		36.7435	31.0509	0.845073
Teth39_1435	ribosomal protein L21	104	28	41	27	24	32	34		186	250627	0.838374		0.272404	0.397404	0.262788	0.233942	0.310865	0.330096		93.7716	112.238	74.2127	71.3377	107.243	102.241		6.55108	6.81042	6.21359	6.15659	6.74473	6.67584		93.4074	93.6072	1.00214
Teth39_2262	H+-transporting two-sector ATPase, E subunit	200	26	60	41	17	18	24		186	250813	0.838997		0.13165	0.30165	0.20665	0.08665	0.09165	0.12165		45.3189	85.1943	58.3589	26.4228	31.6175	37.6789		5.50204	6.41269	5.86688	4.72371	4.98265	5.23569		62.9574	31.9064	0.506794	0.0176517
Teth39_0096	uncharacterised conserved protein UCP033563	415	22	22	27	40	30	45		186	250999	0.839619		0.0538072	0.0538072	0.0658554	0.0971807	0.0730843	0.109229		18.5225	15.1967	18.5979	29.634	25.2127	33.8317		4.2112	3.92568	4.21707	4.88918	4.65608	5.0803		17.439	29.5595	1.69502	0.00482605
Teth39_1651	ATP-dependent Clp protease, proteolytic subunit ClpP	195	23	35	32	33	31	31		185	251184	0.840238		0.119641	0.181179	0.165795	0.170923	0.160667	0.160667		41.1849	51.1701	46.8213	52.1208	55.4269	49.7636		5.36404	5.67723	5.54909	5.70379	5.79252	5.63702		46.3921	52.4371	1.1303
Teth39_1261	GTP-sensing transcriptional pleiotropic repressor CodY	250	34	36	46	25	18	25		184	251368	0.840853		0.13732	0.14532	0.18532	0.10132	0.07332	0.10132		47.2707	41.0424	52.3353	30.8962	25.294	31.3821		5.56287	5.35904	5.70971	4.94936	4.66072	4.97187		46.8828	29.1908	0.622633	0.00583183
Teth39_1322	phosphopantothenoylcysteine decarboxylase/phosphopantothenate--cysteine ligase	399	31	26	35	28	28	34		182	251550	0.841462		0.0785213	0.06599	0.0885464	0.0710025	0.0710025	0.0860401		27.03	18.6374	25.0059	21.6513	24.4945	26.6494		4.75649	4.22013	4.6442	4.43638	4.61439	4.73603		23.5578	24.2651	1.03002
Teth39_0692	peptidase T	414	37	34	25	22	30	34		182	251732	0.842071		0.0901691	0.0829227	0.0611836	0.0539372	0.0732609	0.0829227		31.0396	23.4197	17.2785	16.4475	25.2736	25.6838		4.95604	4.54965	4.11091	4.03979	4.65956	4.68279		23.9126	22.4683	0.939601
Teth39_0966	Appr-1-p processing domain protein	174	26	34	33	25	23	39		180	251912	0.842673		0.151322	0.197299	0.191552	0.145575	0.13408	0.226034		52.0907	55.7227	54.0951	44.3912	46.2552	70.0101		5.70295	5.80019	5.75743	5.4722	5.53154	6.12949		53.9695	53.5522	0.992267
Teth39_0902	methylmalonyl-CoA mutase, large subunit	560	39	33	33	32	23	18		178	252090	0.843268		0.0702321	0.0595179	0.0595179	0.0577321	0.0416607	0.0327321		24.1765	16.8095	16.8081	17.6047	14.3722	10.1382		4.59554	4.0712	4.07109	4.13789	3.8452	3.34173		19.2647	14.0383	0.728707
Teth39_0282	copper-translocating P-type ATPase	797	5	20	8	37	50	56		176	252266	0.843857		0.00668758	0.0255082	0.0104517	0.0468381	0.0631493	0.0706775		2.30212	7.20421	2.95161	14.2827	21.7853	21.8911		1.20296	2.84884	1.5615	3.8362	4.44528	4.45227		4.15264	19.3197	4.65238	0.00361373
Teth39_1225	ribosomal protein S2	235	28	21	27	28	31	40		175	252441	0.844442		0.120553	0.090766	0.116298	0.120553	0.133319	0.171617		41.4989	25.6348	32.8431	36.7612	45.9926	53.1553		5.375	4.68003	5.03752	5.20011	5.52333	5.73214		33.3256	45.303	1.35941
Teth39_1916	oxidoreductase FAD/NAD(P)-binding domain protein	263	44	46	40	21	11	13		175	252616	0.845028		0.168555	0.17616	0.153346	0.0811027	0.0430798	0.0506844		58.023	49.7524	43.3056	24.7312	14.8617	15.6986		5.85855	5.63669	5.43648	4.62826	3.89353	3.97256		50.3603	18.4305	0.365973	0.0014901
Teth39_1626	dTDP-4-dehydrorhamnose reductase	297	26	22	35	30	29	32		174	252790	0.84561		0.0886532	0.0751852	0.118956	0.102121	0.0987542	0.108855		30.5178	21.2344	33.5938	31.1406	34.0683	33.7159		4.93158	4.40833	5.07012	4.96072	5.09036	5.07536		28.4486	32.9749	1.1591
Teth39_1992	protein of unknown function DUF100	362	32	23	25	33	29	31		173	252963	0.846189		0.0893094	0.0644475	0.0699724	0.0920718	0.0810221	0.086547		30.7436	18.2018	19.7605	28.0761	27.9511	26.8064		4.94222	4.18601	4.30455	4.81127	4.80483	4.7445		22.902	27.6112	1.20562
Teth39_0570	excinuclease ABC, A subunit	927	18	28	21	25	43	38		173	253136	0.846767		0.0197735	0.0305609	0.0230097	0.0273247	0.0467422	0.0413484		6.80677	8.63126	6.49805	8.33232	16.1252	12.8069		2.76697	3.10957	2.70001	3.05872	4.01124	3.67885		7.31203	12.4215	1.69877	0.0472729
Teth39_0399	ribosomal protein S13	122	44	27	21	29	27	24		172	253308	0.847343		0.363361	0.224016	0.174836	0.24041	0.224016	0.199426		125.082	63.2684	49.3745	73.3099	77.2814	61.7687		6.96673	5.98341	5.6257	6.19594	6.27205	5.9488		79.2418	70.7867	0.8933
Teth39_1997	L-lactate dehydrogenase	311	23	24	31	25	29	40		172	253480	0.847918		0.0750161	0.0782315	0.10074	0.0814469	0.0943087	0.129678		25.8234	22.0947	28.4493	24.8362	32.5347	40.1656		4.6906	4.46563	4.83032	4.63437	5.02391	5.32789		25.4558	32.5122	1.2772
Teth39_0501	O-acetylhomoserine/O-acetylserine sulfhydrylase	427	36	28	31	33	24	20		172	253652	0.848493		0.085082	0.0663466	0.0733724	0.0780562	0.0569789	0.0476112		29.2884	18.7381	20.7207	23.8022	19.6566	14.7467		4.87226	4.2279	4.373	4.57303	4.29694	3.88232		22.9157	19.4019	0.846661
Teth39_1325	protein of unknown function DUF370	97	21	27	17	28	46	32		171	253823	0.849065		0.219897	0.281753	0.17866	0.292062	0.477629	0.333299		75.6968	79.5747	50.4544	89.0605	164.773	103.233		6.24216	6.31424	5.65691	6.47671	7.36433	6.68977		68.5753	119.022	1.73564
Teth39_2285	Cobyrinic acid a,c-diamide synthase	255	32	37	24	26	31	21		171	253994	0.849637		0.126784	0.146392	0.0954118	0.103255	0.122863	0.0836471		43.6439	41.3452	26.9447	31.4863	42.3853	25.9082		5.44771	5.36965	4.75193	4.97665	5.40549	4.69534		37.3113	33.2599	0.891417
Teth39_0474	protein of unknown function UPF0047	129	27	33	27	31	31	21		170	254164	0.850206		0.21186	0.258372	0.21186	0.242868	0.242868	0.165349		72.9303	72.9714	59.8304	74.0596	83.7849	51.2138		6.18845	6.18926	5.90281	6.21061	6.38862	5.67846		68.5774	69.6861	1.01617
Teth39_0167	Aminoacyl-tRNA hydrolase	184	19	33	29	30	33	26		170	254334	0.850775		0.105054	0.181141	0.159402	0.164837	0.181141	0.143098		36.1637	51.1593	45.0159	50.2649	62.4903	44.322		5.17647	5.67693	5.49236	5.65148	5.96556	5.46995		44.113	52.3591	1.18693
Teth39_1426	YheO domain protein	216	33	26	22	26	28	35		170	254504	0.851343		0.154306	0.121898	0.10338	0.121898	0.131157	0.163565		53.1178	34.4274	29.1949	37.1713	45.2468	50.6613		5.73112	5.10549	4.86764	5.21612	5.49974	5.66281		38.9134	44.3598	1.13996
Teth39_1836	glutamate formiminotransferase	298	30	32	24	27	30	27		170	254674	0.851912		0.101779	0.10849	0.0816443	0.0917114	0.101779	0.0917114		35.036	30.6406	23.0567	27.9662	35.1116	28.406		5.13077	4.93737	4.52712	4.80561	5.13388	4.82812		29.5778	30.4946	1.031
Teth39_0977	cyclase family protein	205	20	27	35	23	28	36		169	254843	0.852477		0.0991707	0.133317	0.172341	0.113805	0.138195	0.17722		34.1383	37.6524	48.6701	34.7033	47.6747	54.8906		5.09332	5.23467	5.60496	5.117	5.57515	5.77849		40.1536	45.7562	1.13953
Teth39_1332	ABC transporter related	344	30	34	27	25	22	31		169	255012	0.853043		0.0881686	0.0997965	0.0794477	0.0736337	0.0649128	0.0910756		30.3509	28.1853	22.4364	22.4537	22.3937	28.209		4.92367	4.81687	4.48777	4.48888	4.48502	4.81808		26.9909	24.3521	0.902235
Teth39_1978	penicillin-binding protein, 1A family	829	35	49	22	21	23	19		169	255181	0.853608		0.0426176	0.0595054	0.0269361	0.0257298	0.0281423	0.0233172		14.6706	16.806	7.60687	7.84597	9.70857	7.2221		3.87485	4.0709	2.9273	2.97195	3.27926	2.85242		13.0278	8.25888	0.633942
Teth39_1431	small GTP-binding protein	423	28	27	29	27	26	31		168	255349	0.85417		0.066974	0.0646099	0.0693381	0.0646099	0.0622459	0.0740662		23.055	18.2476	19.5814	19.702	21.4736	22.9407		4.52701	4.18964	4.29141	4.30027	4.42449	4.51984		20.2947	21.3721	1.05309
Teth39_1109	sporulation transcriptional activator Spo0A	260	46	37	34	20	16	13		166	255515	0.854725		0.178192	0.143577	0.132038	0.0781923	0.0628077	0.0512692		61.3405	40.5501	37.2883	23.8437	21.6675	15.8797		5.93877	5.34163	5.22065	4.57554	4.43746	3.98911		46.393	20.4636	0.441094	0.00592577
Teth39_0315	hypothetical protein	302	23	31	18	25	38	31		166	255681	0.855281		0.0772517	0.103742	0.0606954	0.0838742	0.126921	0.103742		26.5929	29.2995	17.1407	25.5764	43.7852	32.1321		4.73297	4.87281	4.09935	4.67674	5.45237	5.00594		24.3444	33.8312	1.38969
Teth39_1133	hypothetical protein	148	31	28	23	21	27	33		163	255844	0.855826		0.211689	0.191419	0.157635	0.144122	0.184662	0.225203		72.8714	54.062	44.5169	43.9481	63.7049	69.7525		6.18728	5.75654	5.47628	5.45773	5.99333	6.12417		57.1501	59.1352	1.03473
Teth39_1705	amidohydrolase	390	25	38	36	21	23	20		163	256007	0.856371		0.0649487	0.0982821	0.0931538	0.0546923	0.0598205	0.0521282		22.3578	27.7576	26.3071	16.6777	20.6369	16.1458		4.48271	4.79481	4.71738	4.05985	4.36716	4.01308		25.4742	17.8201	0.699538	0.0188988
Teth39_0771	phenylalanyl-tRNA synthetase, alpha subunit	339	38	19	20	25	25	35		162	256169	0.856913		0.113068	0.0570206	0.0599705	0.0747198	0.0747198	0.104218		38.9222	16.1042	16.936	22.7848	25.7769	32.2797		5.28252	4.00937	4.08202	4.51	4.68801	5.01256		23.9875	26.9472	1.12339
Teth39_0317	transcription elongation factor GreA	157	25	21	21	20	34	40		161	256330	0.857451		0.161338	0.13586	0.13586	0.12949	0.218662	0.256879		55.5385	38.3706	38.3675	39.4865	75.4344	79.5637		5.79542	5.26193	5.26181	5.30329	6.23715	6.31404		44.0922	64.8282	1.47029
Teth39_1972	PfkB domain protein	316	23	32	30	22	27	27		161	256491	0.85799		0.0738291	0.10231	0.095981	0.0706646	0.0864873	0.0864873		25.4148	28.8952	27.1055	21.5483	29.8365	26.7879		4.66759	4.85276	4.76051	4.4295	4.89901	4.74351		27.1385	26.0575	0.960169
Teth39_1537		372	27	14	47	26	23	24		161	256652	0.858529		0.0734677	0.0385215	0.127231	0.0707796	0.0627151	0.0654032		25.2904	10.8795	35.9307	21.5833	21.6355	20.2575		4.66052	3.44355	5.16714	4.43185	4.43533	4.34038		24.0335	21.1588	0.880385
Teth39_0280	Cysteine desulfurase	384	3	13	6	49	46	44		161	256813	0.859067		0.00867188	0.0347135	0.0164844	0.128464	0.120651	0.115443		2.98519	9.80407	4.65527	39.1733	41.6223	35.7563		1.57782	3.29338	2.21886	5.2918	5.37928	5.16013		5.81484	38.8506	6.68129	0.00103156
Teth39_0361	NusG antitermination factor	174	24	29	30	32	27	17		159	256972	0.859599		0.139828	0.168563	0.17431	0.185805	0.157069	0.0995977		48.1339	47.6069	49.2261	56.6587	54.1858	30.8486		5.58898	5.5731	5.62135	5.82423	5.75984	4.94713		48.3223	47.231	0.977417
Teth39_0364	ribosomal protein L10	177	21	28	34	19	25	32		159	257131	0.860131		0.120508	0.160056	0.193955	0.109209	0.143107	0.182655		41.4835	45.2044	54.7738	33.3019	49.3693	56.5742		5.37447	5.49839	5.77541	5.05753	5.62554	5.82207		47.1539	46.4151	0.984333
Teth39_0403	ribosomal protein L17	112	18	27	44	23	21	25		158	257289	0.860659		0.163661	0.244018	0.395804	0.208304	0.190446	0.226161		56.3382	68.9174	111.777	63.5195	65.7004	70.0492		5.81604	6.1068	6.80448	5.98913	6.03783	6.1303		79.0108	66.423	0.840683
Teth39_1023	protein-export membrane protein SecD	411	23	18	17	32	31	37		158	257447	0.861188		0.056764	0.0445985	0.0421655	0.0786618	0.0762287	0.0908273		19.5403	12.5959	11.9077	23.9869	26.2974	28.1321		4.28838	3.65488	3.57383	4.58418	4.71685	4.81415		14.6813	26.1388	1.78042	0.0105341
Teth39_0494	phosphofructokinase	414	24	29	25	26	28	26		158	257605	0.861717		0.0587681	0.0708454	0.0611836	0.063599	0.06843	0.063599		20.2302	20.0087	17.2785	19.3937	23.607	19.6987		4.33844	4.32256	4.11091	4.27752	4.56114	4.30003		19.1725	20.8998	1.09009
Teth39_0249	histone family protein DNA-binding protein	91	32	22	23	34	24	22		157	257762	0.862242		0.355275	0.245385	0.256374	0.377253	0.267363	0.245385		122.299	69.3034	72.4011	115.038	92.235	76.0035		6.93427	6.11485	6.17794	6.84597	6.52724	6.24799		88.0012	94.4256	1.073
Teth39_1977	hypothetical protein	427	12	27	19	30	30	39		157	257919	0.862767		0.0288759	0.0640047	0.0452693	0.0710304	0.0710304	0.0921077		9.94016	18.0767	12.7843	21.6598	24.5041	28.5287		3.31327	4.17606	3.6763	4.43695	4.61495	4.83434		13.6004	24.8976	1.83065	0.0149637
Teth39_1649	ATP-dependent protease La	778	20	37	13	30	32	25		157	258076	0.863292		0.0261311	0.047982	0.0171337	0.0389846	0.0415553	0.0325578		8.99531	13.5514	4.83863	11.8878	14.3358	10.0842		3.16917	3.76038	2.2746	3.57142	3.84155	3.33403		9.12846	12.1026	1.32581
Teth39_0485	carbohydrate kinase, YjeF related protein	502	24	33	16	19	40	24		156	258232	0.863814		0.0484661	0.0663944	0.0325299	0.038506	0.0803386	0.0484661		16.6839	18.7516	9.18659	11.7419	27.7153	15.0115		4.06038	4.22894	3.19953	3.55359	4.79261	3.908		14.874	18.1562	1.22067
Teth39_0727	Cof-like hydrolase	274	18	40	27	19	25	26		155	258387	0.864332		0.0668978	0.14719	0.0997445	0.0705474	0.0924453	0.0960949		23.0287	41.5705	28.1683	21.5125	31.8918	29.7637		4.52536	5.37749	4.816	4.42711	4.99512	4.89548		30.9225	27.7227	0.896521
Teth39_1103	deoxyxylulose-5-phosphate synthase	620	27	29	25	26	20	28		155	258542	0.864851		0.0440806	0.0473065	0.0408548	0.0424677	0.0327903	0.0456935		15.1742	13.3607	11.5376	12.95	11.312	14.1528		3.92355	3.73992	3.52827	3.69488	3.49979	3.82301		13.3575	12.8049	0.958633
Teth39_0521	imidazoleglycerol phosphate synthase, cyclase subunit	253	20	29	20	28	32	25		154	258696	0.865366		0.0803557	0.115929	0.0803557	0.111976	0.127787	0.100119		27.6615	32.7415	22.6928	34.1457	44.0839	31.0099		4.78981	5.03305	4.50417	5.09363	5.46218	4.95466		27.6986	36.4132	1.31462
Teth39_1683	ribonuclease PH	261	27	17	31	37	21	21		154	258850	0.865881		0.104713	0.0663985	0.120038	0.143027	0.0817241	0.0817241		36.046	18.7528	33.8994	43.6142	28.1933	25.3126		5.17177	4.22903	5.08319	5.44673	4.81728	4.66178		29.5661	32.3734	1.09495
Teth39_2284	parB-like partition protein	286	28	29	34	22	18	23		154	259004	0.866396		0.0990559	0.102552	0.120035	0.0780769	0.0640909	0.0815734		34.0988	28.9637	33.8984	23.8086	22.1101	25.2659		5.09165	4.85617	5.08315	4.57341	4.46664	4.65912		32.3203	23.7282	0.734158	0.013655
Teth39_0187	D-alanine--D-alanine ligase	359	34	23	21	25	20	31		154	259158	0.866911		0.0956267	0.0649861	0.059415	0.0705571	0.0566295	0.0872702		32.9183	18.3539	16.7791	21.5155	19.5361	27.0304		5.04082	4.19801	4.06859	4.4273	4.28807	4.75651		22.6838	22.694	1.00045
Teth39_0229	Argininosuccinate synthase	410	7	7	9	64	26	41		154	259312	0.867427		0.017878	0.017878	0.0227561	0.156902	0.0642195	0.100805		6.1543	5.04926	6.42643	47.8454	22.1545	31.2225		2.62159	2.33607	2.68402	5.58031	4.46953	4.96451		5.87666	33.7408	5.74149	0.000381905
Teth39_1889	Porphobilinogen synthase	324	17	31	17	28	29	31		153	259465	0.867938		0.0534877	0.0966975	0.0534877	0.0874383	0.0905247	0.0966975		18.4125	27.3101	15.1052	26.6632	31.2293	29.9503		4.20261	4.77136	3.91697	4.73678	4.96483	4.9045		20.2759	29.2809	1.44413
Teth39_0158	UDP-N-acetylmuramate--alanine ligase	464	33	26	21	31	22	20		153	259618	0.86845		0.0718319	0.0567457	0.0459698	0.0675216	0.048125	0.0438147		24.7272	16.0266	12.9821	20.5898	16.6022	13.5708		4.62803	4.00239	3.69845	4.36386	4.0533	3.76243		17.912	16.9209	0.944673
Teth39_0307	biotin/lipoyl attachment domain-containing protein	132	14	7	17	31	40	43		152	259770	0.868959		0.108561	0.0555303	0.131288	0.237348	0.30553	0.328258		37.3706	15.6833	37.0763	72.3764	105.402	101.672		5.22383	3.97116	5.21243	6.17745	6.71976	6.66778		30.0434	93.1501	3.10052	0.00692048
Teth39_0017	3-isopropylmalate dehydratase, small subunit	160	30	16	26	22	24	34		152	259922	0.869467		0.189562	0.102062	0.164563	0.139562	0.152062	0.214562		65.2545	28.8253	46.4732	42.5578	52.4587	66.4569		6.02801	4.84926	5.53833	5.41135	5.71311	6.05435		46.851	53.8244	1.14884
Teth39_1765	extracellular solute-binding protein, family 3	261	8	13	7	30	46	48		152	260074	0.869976		0.0319157	0.0510728	0.0280843	0.116207	0.17751	0.185172		10.9866	14.4244	7.93114	35.4358	61.2374	57.3538		3.45767	3.85044	2.98753	5.14714	5.93634	5.84182		11.114	51.3424	4.6196	0.000766496
Teth39_1033	efflux transporter, RND family, MFP subunit	393	10	19	20	42	38	23		152	260226	0.870484		0.026285	0.0491858	0.0517303	0.10771	0.0975318	0.0593639		9.04828	13.8914	14.6089	32.8448	33.6466	18.3869		3.17764	3.79612	3.86877	5.03759	5.07239	4.20061		12.5162	28.2928	2.26049	0.0148531
Teth39_2114	transcription termination factor Rho	508	24	22	22	28	22	34		152	260378	0.870992		0.0478937	0.0439567	0.0439567	0.0557677	0.0439567	0.0675787		16.4868	12.4146	12.4136	17.0057	15.1642	20.9313		4.04324	3.63396	3.63385	4.08794	3.9226	4.38759		13.7717	17.7004	1.28528
Teth39_1174	DNA mismatch repair protein MutS	867	26	30	21	21	28	26		152	260530	0.871501		0.0303691	0.0349827	0.0246021	0.0246021	0.0326759	0.0303691		10.4542	9.88008	6.94774	7.50209	11.2726	9.40628		3.38601	3.30452	2.79654	2.90729	3.49474	3.23362		9.094	9.39364	1.03295
Teth39_1761	hypothetical protein	213	28	30	26	21	25	20		150	260680	0.872003		0.133005	0.142394	0.123615	0.100141	0.11892	0.095446		45.7852	40.2161	34.9095	30.5367	41.0252	29.5627		5.51681	5.3297	5.12555	4.93247	5.35844	4.88571		40.3036	33.7082	0.836357
Teth39_0122	CRISPR-associated protein, TM1802 family	587	29	36	29	20	19	16		149	260829	0.872501		0.0499659	0.061891	0.0499659	0.0346337	0.0329302	0.0278194		17.2002	17.4797	14.1106	10.5611	11.3603	8.61657		4.10435	4.12761	3.81871	3.40069	3.50593	3.10711		16.2635	10.1793	0.6259	0.00762908
Teth39_1178	pyrroline-5-carboxylate reductase	264	29	30	25	21	21	22		148	260977	0.872996		0.111098	0.114886	0.095947	0.0807955	0.0807955	0.0845833		38.2443	32.4471	27.0959	24.6375	27.8729	26.1982		5.25717	5.02002	4.76	4.62279	4.80079	4.71139		32.5957	26.2362	0.804896
Teth39_1474	DNA polymerase I	872	18	16	20	26	35	33		148	261125	0.873491		0.0210206	0.0187271	0.0233142	0.030195	0.0405161	0.0382225		7.23609	5.28904	6.58405	9.20757	13.9773	11.8387		2.85521	2.40301	2.71897	3.20282	3.80501	3.56544		6.36973	11.6745	1.83281	0.0084193
Teth39_1984	aminotransferase, class I and II	388	29	21.5833	15	17	23.5227	41		147.106	261272	0.873983		0.0755928	0.0564777	0.0395103	0.0446649	0.0614761	0.106521		26.0219	15.9509	11.1579	13.62	21.2081	32.9928		4.70165	3.99556	3.47999	3.76766	4.40654	5.04408		17.7102	22.607	1.27649
Teth39_1806	tRNA(1-methyladenosine) methyltransferase and related methyltransferase-like protein	254	26	29	28	18	19	27		147	261419	0.874475		0.103661	0.115472	0.111535	0.0721654	0.0761024	0.107598		35.6842	32.6126	31.4981	22.0059	26.2539	33.3267		5.15721	5.02736	4.97719	4.45982	4.71446	5.05861		33.265	27.1955	0.817541
Teth39_2087	4Fe-4S ferredoxin, iron-sulfur binding domain protein	372	25	31	18	19	26	28		147	261566	0.874967		0.0680914	0.0842204	0.0492742	0.0519624	0.0707796	0.0761559		23.4396	23.7862	13.9153	15.8453	24.4176	23.5879		4.55088	4.57205	3.7986	3.98598	4.60985	4.55998		20.3804	21.2836	1.04432
Teth39_0797	aminotransferase, class V	383	31	26	19	20	29	22		147	261713	0.875459		0.0818016	0.0687467	0.05047	0.0530809	0.0765796	0.0583029		28.1592	19.416	14.253	16.1864	26.4185	18.0583		4.81553	4.27917	3.83319	4.01671	4.72348	4.17459		20.6094	20.221	0.981158
Teth39_1494	isoaspartyl dipeptidase	391	26	23	17	21	28	32		147	261860	0.87595		0.0673402	0.0596675	0.0443223	0.0545524	0.0724552	0.0826854		23.181	16.8518	12.5168	16.6351	24.9957	25.6103		4.53487	4.07483	3.6458	4.05616	4.64361	4.67865		17.5165	22.4137	1.27957
Teth39_0927	DNA methylase N-4/N-6 domain protein	845	26	15	17	30	32	27		147	262007	0.876442		0.0311598	0.018142	0.0205089	0.0358935	0.0382604	0.0323432		10.7264	5.12381	5.7918	10.9453	13.1991	10.0177		3.42309	2.35722	2.53401	3.45223	3.72237	3.32448		7.21399	11.3874	1.57851
Teth39_0981	oligoendopeptidase F	596	24	17	31	27	18	28		145	262152	0.876927		0.0408221	0.0290772	0.0525671	0.0458557	0.030755	0.0475336		14.0525	8.2122	14.8452	13.9831	10.6099	14.7227		3.81276	3.03777	3.89193	3.80561	3.40734	3.87997		12.37	13.1052	1.05944
Teth39_0715	phosphoribulokinase/uridine kinase	547	22	11	18	34	29	29		143	262295	0.877405		0.0408227	0.020713	0.0335101	0.0627605	0.0536197	0.0536197		14.0527	5.84992	9.4634	19.138	18.4978	16.6078		3.81278	2.54842	3.24236	4.25837	4.20928	4.05378		9.78867	18.0812	1.84715	0.0313894
Teth39_1018	preprotein translocase, YajC subunit	99	15	22	20	24	25	36		142	262437	0.87788		0.154848	0.225556	0.205354	0.245758	0.255859	0.36697		53.3047	63.7031	57.9928	74.9406	88.2663	113.662		5.73619	5.99329	5.8578	6.22768	6.46379	6.82861		58.3335	92.2897	1.5821	0.0171366
Teth39_1629	polysaccharide pyruvyl transferase	404	18	22	12	27	34	29		142	262579	0.878355		0.0453713	0.0552723	0.0305198	0.0676485	0.0849752	0.072599		15.6185	15.6104	8.61894	20.6286	29.3148	22.4862		3.96518	3.96444	3.10751	4.36657	4.87356	4.49097		13.2826	24.1432	1.81765	0.0268453
Teth39_0839	small GTP-binding protein	439	24	26	21	19	23	29		142	262721	0.87883		0.0554214	0.0599772	0.0485877	0.0440319	0.0531435	0.0668109		19.0781	16.9392	13.7214	13.427	18.3335	20.6935		4.25385	4.0823	3.77836	3.74706	4.19641	4.3711		16.5796	17.4846	1.05459
Teth39_1277	signal recognition particle protein	446	21	28	24	23	24	22		142	262863	0.879305		0.0478251	0.0635202	0.0545516	0.0523094	0.0545516	0.0500673		16.4632	17.9399	15.4056	15.9511	18.8192	15.5074		4.04117	4.1651	3.94539	3.99558	4.23414	3.95489		16.6029	16.7593	1.00942
Teth39_1096	protein of unknown function DUF322	135	17	21	26	24	30	23		141	263004	0.879777		0.12837	0.158	0.195037	0.180222	0.224667	0.172815		44.1899	44.6236	55.0794	54.9565	77.5057	53.5263		5.46564	5.47973	5.78344	5.78022	6.27623	5.74218		47.9643	61.9962	1.29255
Teth39_2028	N-acetylglucosamine-6-phosphate deacetylase	382	27	19	17	21	28	29		141	263145	0.880249		0.0715445	0.0506021	0.0453665	0.0558377	0.0741623	0.0767801		24.6283	14.2914	12.8117	17.027	25.5846	23.7813		4.62225	3.83708	3.67939	4.08975	4.6772	4.57175		17.2438	22.1309	1.28341
Teth39_0383	ribosomal protein S17	84	26	34	6	22	18	34		140	263285	0.880717		0.313452	0.40869	0.0753571	0.265833	0.218214	0.40869		107.902	115.426	21.2812	81.0625	75.2798	126.585		6.75358	6.85082	4.41151	6.34096	6.23419	6.98396		81.5363	94.3089	1.15665
Teth39_2260	Vacuolar H+-transporting two-sector ATPase, F subunit	111	14	25	21	22	28	29		139	263424	0.881182		0.129099	0.228198	0.192162	0.201171	0.255225	0.264234		44.4408	64.4495	54.2675	61.3446	88.0478	81.8418		5.47381	6.0101	5.76202	5.93886	6.46022	6.35477		54.3859	77.0781	1.41724
Teth39_2145	Arginine deiminase	407	21	28	16	30	23	21		139	263563	0.881647		0.0524079	0.0696069	0.0401229	0.0745209	0.0573219	0.0524079		18.0408	19.6589	11.3309	22.7242	19.7749	16.2324		4.17319	4.29711	3.50219	4.50616	4.3056	4.0208		16.3435	19.5772	1.19786
Teth39_0800	GTP-binding protein YchF	363	15	19	19	15	32	38		138	263701	0.882109		0.0422314	0.0532507	0.0532507	0.0422314	0.0890634	0.105592		14.5376	15.0395	15.0382	12.8779	30.7252	32.7053		3.86172	3.91068	3.91056	3.68683	4.94135	5.03145		14.8718	25.4361	1.71036
Teth39_0345	PilT protein domain protein	367	21	24	28	24	21	20		138	263839	0.88257		0.0581199	0.0662943	0.0771935	0.0662943	0.0581199	0.0553951		20.0071	18.7233	21.7998	20.2156	20.0503	17.1576		4.32244	4.22677	4.44624	4.3374	4.32555	4.10078		20.1767	19.1412	0.948675
Teth39_0581	Extradiol ring-cleavage dioxygenase, class III enzyme, subunit B	468	25	40	19	15	17	22		138	263977	0.883032		0.0541239	0.0861752	0.0413034	0.0327564	0.0370299	0.0477137		18.6315	24.3383	11.6643	9.98865	12.7746	14.7785		4.21967	4.60515	3.54403	3.32029	3.67521	3.88542		18.2113	12.5139	0.687149
Teth39_1631	glycosyl transferase, family 2	305	16	28	24	30	16	23		137	264114	0.88349		0.053541	0.0928852	0.0797705	0.0994426	0.053541	0.0764918		18.4308	26.2334	22.5276	30.3238	18.4706	23.692		4.20405	4.71333	4.49362	4.92238	4.20716	4.56633		22.3973	24.1621	1.0788
Teth39_0226	acetylornithine and succinylornithine aminotransferase	394	21	11	5	45	25	30		137	264251	0.883948		0.0541371	0.0287563	0.0135279	0.115051	0.0642893	0.0769797		18.636	8.12159	3.82035	35.0833	22.1786	23.8431		4.22002	3.02176	1.9337	5.13271	4.4711	4.5755		10.1926	27.035	2.6524	0.0382519
Teth39_1293	ribosomal protein L32	60	12	29	20	19	24	32		136	264387	0.884403		0.2055	0.488833	0.338833	0.322167	0.4055	0.538833		70.7408	138.06	95.6882	98.2406	139.89	166.894		6.14447	7.10915	6.58027	6.61825	7.12815	7.38279		101.496	135.008	1.33018
Teth39_2154	putative glucokinase, ROK family	315	39	17	23	19	18	20		136	264523	0.884858		0.124857	0.0550159	0.0740635	0.0613651	0.0581905	0.0645397		42.9805	15.538	20.9159	18.7125	20.0746	19.99		5.42561	3.95773	4.38653	4.22593	4.3273	4.32121		26.4781	19.5924	0.739945
[truncated: 1,021 more rows]
